# Supplementary material for: EFL-3/E2F7 modulates Wnt signalling by repressing the Nemo-like kinase LIT-1 during asymmetric epidermal cell division in Caenorhabditis elegans
Source: Development. 2025 Mar 3;152(5):DEV204546. doi: 10.1242/dev.204546 (PMC11925398; doi:10.1242/dev.204546)
Supplement: Table S2. List of putative EFL-3 target genes in seam cells. [file develop-152-204546-TableS2.xlsx]

## Sheet: C-terminal fusion_genes
peak_chr	peak_start	peak_center	peak_end	gene_start	gene_end	gene_strand	distance	location_of_peak_relative_to_gene	gene_biotype	WormBase_gene_id	gene_name	peak_score
chrI	44607	45597	46587	43733	44677	+	1392	overlapEnd	protein_coding	WBGene00022275	txt-7	0.62
chrI	92544	92905	93266	91404	92720	+	843	overlapEnd	protein_coding	WBGene00021682	natc-3	0.61
chrI	92544	92905	93266	93022	94884	+	1048	overlapStart	protein_coding	WBGene00021676	pid-2	0.61
chrI	92544	92905	93266	94829	95312	-	2165	downstream	protein_coding	WBGene00189949	Y48G1C.13	0.61
chrI	150142	151226	152311	145968	154855	-	814	PeakInsideFeature	protein_coding	WBGene00000253	bli-3	0.53
chrI	1546131	1546494	1546857	1543525	1556196	+	3366	PeakInsideFeature	protein_coding	WBGene00022358	Y92H12A.2	0.49
chrI	1711273	1711868	1712463	1709587	1715564	+	707	PeakInsideFeature	protein_coding	WBGene00022152	atg-5	0.58
chrI	1723677	1724023	1724369	1721590	1740692	+	7118	PeakInsideFeature	protein_coding	WBGene00006771	tln-1	0.53
chrI	1939356	1939677	1939998	1932346	1945220	+	894	PeakInsideFeature	protein_coding	WBGene00021765	Y51F10.4	0.63
chrI	2037092	2037568	2038044	2034322	2043805	-	1495	PeakInsideFeature	protein_coding	WBGene00021239	Y20F4.4	0.74
chrI	2047856	2048328	2048799	2049140	2050177	-	1330	downstream	protein_coding	WBGene00044435	Y20F4.8	0.47
chrI	2088719	2089260	2089800	2085605	2093796	-	440	PeakInsideFeature	protein_coding	WBGene00021353	iglr-3	0.93
chrI	2633130	2633506	2633882	2632987	2634561	+	268	PeakInsideFeature	protein_coding	WBGene00023172	Y23H5A.8	0.52
chrI	2639682	2640038	2640394	2638649	2639419	+	1004	downstream	protein_coding	WBGene00018231	F40E3.3	0.56
chrI	2995262	2995478	2995694	2986104	2995914	-	4469	PeakInsideFeature	protein_coding	WBGene00022124	supr-1	0.53
chrI	3478656	3479634	3480611	3479329	3481715	+	888	overlapStart	protein_coding	WBGene00021638	Y47G6A.9	0.52
chrI	3565495	3565734	3565974	3564040	3565068	+	1180	downstream	protein_coding	WBGene00045399	Y47G6A.33	0.49
chrI	3565495	3565734	3565974	3564963	3600735	-	17115	PeakInsideFeature	protein_coding	WBGene00003060	lpd-3	0.49
chrI	3644934	3645473	3646012	3639648	3641347	+	4975	downstream	protein_coding	WBGene00020900	T28F2.1	0.58
chrI	3644934	3645473	3646012	3641651	3647082	-	1106	PeakInsideFeature	protein_coding	WBGene00000368	ccb-1	0.58
chrI	3841525	3842626	3843727	3839801	3841561	-	1945	overlapStart	protein_coding	WBGene00020188	T03F1.6	0.56
chrI	3877935	3878366	3878797	3873444	3875997	+	3645	downstream	protein_coding	WBGene00020184	uba-5	0.51
chrI	3877935	3878366	3878797	3877063	3880743	+	537	PeakInsideFeature	protein_coding	WBGene00016837	syf-1	0.51
chrI	3892930	3893704	3894478	3895764	3897397	-	2876	downstream	protein_coding	WBGene00016839	C50F2.5	0.63
chrI	3897225	3897590	3897955	3895764	3897397	-	1009	overlapStart	protein_coding	WBGene00016839	C50F2.5	1.07
chrI	3897225	3897590	3897955	3898045	3899802	-	1333	downstream	protein_coding	WBGene00001430	fkb-5	1.07
chrI	3899182	3899888	3900593	3898045	3899802	-	964	overlapStart	protein_coding	WBGene00001430	fkb-5	0.62
chrI	3897225	3897590	3897955	3900407	3901444	-	3335	downstream	protein_coding	WBGene00016840	C50F2.7	1.07
chrI	3899182	3899888	3900593	3900407	3901444	-	1037	overlapEnd	protein_coding	WBGene00016840	C50F2.7	0.62
chrI	3899182	3899888	3900593	3901421	3905208	-	3426	downstream	protein_coding	WBGene00016841	magu-3	0.62
chrI	3907509	3908304	3909099	3908747	3909701	+	920	overlapStart	protein_coding	WBGene00003950	pbs-4	0.67
chrI	3907509	3908304	3909099	3909629	3910544	-	1782	downstream	protein_coding	WBGene00020625	mrrf-1	0.67
chrI	3907509	3908304	3909099	3910712	3912482	-	3293	downstream	protein_coding	WBGene00077599	T20F5.8	0.67
chrI	3998975	3999332	3999690	3995737	3996402	+	3262	downstream	protein_coding	WBGene00017908	F28H1.1	0.71
chrI	4088360	4088828	4089295	4035702	4090885	+	25534	PeakInsideFeature	protein_coding	WBGene00006820	unc-89	0.62
chrI	4144856	4145456	4146057	4139511	4142367	+	4517	downstream	protein_coding	WBGene00017084	E01A2.1	0.67
chrI	4144856	4145456	4146057	4145315	4147121	-	762	overlapEnd	protein_coding	WBGene00077701	poml-3	0.67
chrI	4144856	4145456	4146057	4147273	4148292	-	2326	downstream	protein_coding	WBGene00017090	E01A2.8	0.67
chrI	4144856	4145456	4146057	4148832	4149415	-	3667	downstream	protein_coding	WBGene00020040	R12E2.15	0.67
chrI	4179773	4180189	4180605	4175319	4177271	+	3894	downstream	protein_coding	WBGene00004464	rpn-8	0.5
chrI	4179773	4180189	4180605	4178812	4182129	+	281	PeakInsideFeature	protein_coding	WBGene00020031	suco-1	0.5
chrI	4206328	4206642	4206955	4203458	4208532	+	647	PeakInsideFeature	protein_coding	WBGene00015972	C18E3.3	0.48
chrI	4206328	4206642	4206955	4208515	4210341	-	2786	downstream	protein_coding	WBGene00001985	hop-1	0.48
chrI	4257001	4257426	4257850	4253242	4254139	+	3735	downstream	protein_coding	WBGene00016609	C43E11.12	0.83
chrI	4257001	4257426	4257850	4254197	4264699	+	2022	PeakInsideFeature	protein_coding	WBGene00016603	met-1	0.83
chrI	4325778	4326098	4326418	4318033	4359092	+	12464	PeakInsideFeature	protein_coding	WBGene00000140	anc-1	0.52
chrI	4342410	4342910	4343410	4318033	4359092	+	4347	PeakInsideFeature	protein_coding	WBGene00000140	anc-1	0.56
chrI	4345450	4345864	4346277	4318033	4359092	+	7301	PeakInsideFeature	protein_coding	WBGene00000140	anc-1	0.5
chrI	4351224	4351638	4352051	4318033	4359092	+	13075	PeakInsideFeature	protein_coding	WBGene00000140	anc-1	0.48
chrI	4435753	4436710	4437667	4428449	4444349	-	311	PeakInsideFeature	protein_coding	WBGene00016562	C41D11.3	0.52
chrI	4581049	4581472	4581894	4579964	4580601	-	1189	upstream	protein_coding	WBGene00017002	D1007.4	0.66
chrI	4581049	4581472	4581894	4580708	4583810	-	787	PeakInsideFeature	protein_coding	WBGene00017003	D1007.5	0.66
chrI	4583210	4583695	4584180	4580708	4583810	-	1436	overlapStart	protein_coding	WBGene00017003	D1007.5	0.68
chrI	4581049	4581472	4581894	4583913	4584505	-	2737	downstream	protein_coding	WBGene00004479	rps-10	0.66
chrI	4583210	4583695	4584180	4583913	4584505	-	514	overlapEnd	protein_coding	WBGene00004479	rps-10	0.68
chrI	4583210	4583695	4584180	4585115	4586176	+	1950	upstream	protein_coding	WBGene00004436	rpl-24.1	0.68
chrI	4759149	4759518	4759886	4759820	4761321	-	1052	overlapEnd	protein_coding	WBGene00015698	kca-1	0.69
chrI	4759149	4759518	4759886	4763196	4765313	-	4736	downstream	protein_coding	WBGene00019769	kin-35	0.69
chrI	4764494	4764958	4765423	4763196	4765313	-	703	overlapStart	protein_coding	WBGene00019769	kin-35	0.94
chrI	4793563	4793976	4794390	4789190	4789592	+	4585	downstream	protein_coding	WBGene00023067	rpl-41.1	0.61
chrI	4793563	4793976	4794390	4790292	4790642	+	3509	downstream	protein_coding	WBGene00023068	rpl-41.2	0.61
chrI	4840338	4841202	4842066	4836187	4844966	+	625	PeakInsideFeature	protein_coding	WBGene00019010	glo-2	0.54
chrI	4927877	4928539	4929201	4926635	4928840	+	801	overlapEnd	protein_coding	WBGene00017886	mfsd-13.1	0.49
chrI	4927877	4928539	4929201	4928507	4932178	+	1803	overlapStart	protein_coding	WBGene00017888	acl-11	0.49
chrI	5010053	5010364	5010675	5006706	5008050	+	2986	downstream	protein_coding	WBGene00006058	sst-20	0.51
chrI	5010053	5010364	5010675	5008770	5013624	+	833	PeakInsideFeature	protein_coding	WBGene00018789	F54C1.1	0.51
chrI	5010053	5010364	5010675	5014351	5016260	-	4941	downstream	protein_coding	WBGene00018791	F54C1.6	0.51
chrI	5022371	5022772	5023174	5020780	5023210	+	777	PeakInsideFeature	protein_coding	WBGene00016730	C46H11.6	0.81
chrI	5032424	5032836	5033249	5027155	5041160	+	1321	PeakInsideFeature	protein_coding	WBGene00002979	lfe-2	0.47
chrI	5062506	5062878	5063251	5058251	5068831	-	663	PeakInsideFeature	protein_coding	WBGene00016735	fhod-1	0.77
chrI	5066988	5067612	5068236	5058251	5068831	-	4071	PeakInsideFeature	protein_coding	WBGene00016735	fhod-1	0.51
chrI	5086445	5086817	5087189	5086310	5093903	+	3289	PeakInsideFeature	protein_coding	WBGene00002213	kin-32	0.79
chrI	5092951	5093673	5094395	5086310	5093903	+	3566	overlapEnd	protein_coding	WBGene00002213	kin-32	0.82
chrI	5254356	5254730	5255105	5245743	5263424	+	146	PeakInsideFeature	protein_coding	WBGene00002583	let-363	0.45
chrI	5254356	5254730	5255105	5255447	5256945	-	1466	downstream	protein_coding	WBGene00015094	B0261.6	0.45
chrI	5374573	5375132	5375692	5372851	5384508	-	3547	PeakInsideFeature	protein_coding	WBGene00004131	tent-5	0.61
chrI	5503237	5503474	5503710	5497679	5505460	+	1904	PeakInsideFeature	protein_coding	WBGene00015632	C09D4.1	0.82
chrI	5503237	5503474	5503710	5505391	5507023	-	2733	downstream	protein_coding	WBGene00019076	mrpl-24	0.82
chrI	5503237	5503474	5503710	5507116	5509177	-	4672	downstream	protein_coding	WBGene00019077	zipt-11	0.82
chrI	5509164	5509894	5510624	5507116	5509177	-	1747	overlapStart	protein_coding	WBGene00019077	zipt-11	0.65
chrI	5509164	5509894	5510624	5509467	5511705	-	692	overlapEnd	protein_coding	WBGene00019079	rpa-4	0.65
chrI	5588910	5589442	5589974	5583407	5607529	-	6026	PeakInsideFeature	protein_coding	WBGene00006508	tns-1	0.83
chrI	5596063	5596450	5596838	5583407	5607529	-	982	PeakInsideFeature	protein_coding	WBGene00006508	tns-1	0.49
chrI	5599605	5599863	5600121	5583407	5607529	-	4395	PeakInsideFeature	protein_coding	WBGene00006508	tns-1	0.45
chrI	5621746	5621940	5622134	5619569	5620669	+	1821	downstream	protein_coding	WBGene00000473	cey-2	0.65
chrI	5621746	5621940	5622134	5620779	5623041	+	30	PeakInsideFeature	protein_coding	WBGene00018510	F46F11.7	0.65
chrI	5621746	5621940	5622134	5623027	5624475	-	1811	downstream	protein_coding	WBGene00018513	F46F11.10	0.65
chrI	5621746	5621940	5622134	5624601	5626288	-	3504	downstream	protein_coding	WBGene00018511	F46F11.8	0.65
chrI	5773617	5774185	5774753	5768919	5773627	+	2912	overlapEnd	protein_coding	WBGene00020693	lron-8	0.48
chrI	5773617	5774185	5774753	5774585	5775610	+	912	overlapStart	protein_coding	WBGene00001856	hil-5	0.48
chrI	5804179	5804870	5805561	5801872	5803294	+	2287	downstream	protein_coding	WBGene00015175	srz-4	0.67
chrI	5804179	5804870	5805561	5803956	5807291	-	753	PeakInsideFeature	protein_coding	WBGene00015176	vps-51	0.67
chrI	5804179	5804870	5805561	5808421	5810002	-	4341	downstream	protein_coding	WBGene00016332	C32F10.4	0.67
chrI	5830305	5831246	5832186	5829391	5834637	+	768	PeakInsideFeature	protein_coding	WBGene00016331	obr-4	0.82
chrI	5830305	5831246	5832186	5834597	5837392	-	4748	downstream	protein_coding	WBGene00018002	twk-47	0.82
chrI	5997876	5998239	5998602	5992661	6003379	-	219	PeakInsideFeature	protein_coding	WBGene00006823	unc-94	0.53
chrI	6085159	6085894	6086628	6081782	6086006	+	2000	overlapEnd	protein_coding	WBGene00001819	haf-9	0.54
chrI	6085159	6085894	6086628	6087430	6087729	-	1685	downstream	protein_coding	WBGene00022751	msrp-2	0.54
chrI	6085159	6085894	6086628	6090009	6091385	-	4803	downstream	protein_coding	WBGene00022752	ZK484.6	0.54
chrI	6157214	6157826	6158437	6154075	6157440	+	2068	overlapEnd	protein_coding	WBGene00020379	T09B4.5	0.45
chrI	6157214	6157826	6158437	6157448	6159264	-	530	overlapEnd	protein_coding	WBGene00020380	T09B4.6	0.45
chrI	6217909	6218302	6218696	6214665	6215731	+	3104	downstream	protein_coding	WBGene00206356	T08B2.15	0.8
chrI	6217909	6218302	6218696	6215727	6219912	+	482	PeakInsideFeature	protein_coding	WBGene00020346	rbm-5	0.8
chrI	6217909	6218302	6218696	6220093	6220764	-	2126	downstream	protein_coding	WBGene00004486	rps-17	0.8
chrI	6217909	6218302	6218696	6221245	6223115	-	3878	downstream	protein_coding	WBGene00020349	T08B2.11	0.8
chrI	6230823	6231496	6232170	6231496	6232129	-	316	FeatureInsidePeak	protein_coding	WBGene00020350	T08B2.12	0.68
chrI	6234413	6235108	6235802	6232777	6234280	+	1579	downstream	protein_coding	WBGene00000633	col-56	0.59
chrI	6236260	6237258	6238255	6232777	6234280	+	3729	downstream	protein_coding	WBGene00000633	col-56	0.64
chrI	6234413	6235108	6235802	6234708	6235391	+	58	FeatureInsidePeak	protein_coding	WBGene00016752	C48E7.7	0.59
chrI	6236260	6237258	6238255	6234708	6235391	+	2208	downstream	protein_coding	WBGene00016752	C48E7.7	0.64
chrI	6236260	6237258	6238255	6236134	6249860	+	5739	PeakInsideFeature	protein_coding	WBGene00016751	C48E7.6	0.64
chrI	6260767	6261452	6262136	6260249	6264520	+	932	PeakInsideFeature	protein_coding	WBGene00016749	C48E7.1	0.67
chrI	6334128	6334499	6334870	6329536	6330181	+	4640	downstream	protein_coding	WBGene00194703	F26B1.8	0.47
chrI	6346343	6346751	6347159	6342224	6356680	+	2701	PeakInsideFeature	protein_coding	WBGene00000254	bli-4	0.78
chrI	6372437	6372745	6373053	6368270	6369596	+	3812	downstream	protein_coding	WBGene00022586	ZC308.4	0.71
chrI	6372437	6372745	6373053	6369748	6386194	+	5226	PeakInsideFeature	protein_coding	WBGene00001596	gld-2	0.71
chrI	6387353	6387744	6388135	6386149	6394350	-	2505	PeakInsideFeature	protein_coding	WBGene00022592	klu-2	0.8
chrI	6387353	6387744	6388135	6392425	6392475	-	4706	downstream	protein_coding	WBGene00303104	ZC328.8	0.8
chrI	6423303	6423912	6424522	6422061	6425794	+	15	PeakInsideFeature	protein_coding	WBGene00018156	ncbp-1	0.56
chrI	6423303	6423912	6424522	6425745	6428942	-	3431	downstream	protein_coding	WBGene00018157	lron-6	0.56
chrI	6457988	6458822	6459657	6457282	6458479	-	941	overlapStart	protein_coding	WBGene00004273	rab-10	0.46
chrI	6546165	6546946	6547728	6542116	6544966	+	3405	downstream	protein_coding	WBGene00020412	T10E9.2	0.6
chrI	6546165	6546946	6547728	6545110	6546593	+	1094	overlapEnd	protein_coding	WBGene00020411	T10E9.1	0.6
chrI	6546165	6546946	6547728	6546615	6548675	-	699	overlapEnd	protein_coding	WBGene00020419	acdh-4	0.6
chrI	6546165	6546946	6547728	6548676	6550436	-	2610	downstream	protein_coding	WBGene00019005	F57B10.8	0.6
chrI	6546165	6546946	6547728	6550536	6552625	-	4634	downstream	protein_coding	WBGene00019006	spg-20	0.6
chrI	6582298	6583109	6583920	6574004	6585510	+	3352	PeakInsideFeature	protein_coding	WBGene00002783	let-607	0.88
chrI	6595832	6596209	6596586	6592469	6598927	+	511	PeakInsideFeature	protein_coding	WBGene00018582	F48A9.2	0.68
chrI	6597670	6599172	6600675	6592469	6598927	+	3474	overlapEnd	protein_coding	WBGene00018582	F48A9.2	0.86
chrI	6597670	6599172	6600675	6598982	6607520	-	4079	overlapEnd	protein_coding	WBGene00017066	maco-1	0.86
chrI	6765968	6766416	6766863	6761221	6767797	-	1907	PeakInsideFeature	protein_coding	WBGene00006819	unc-87	0.46
chrI	6801847	6802406	6802964	6800386	6801973	+	1226	overlapEnd	protein_coding	WBGene00017098	mek-5	0.53
chrI	6801847	6802406	6802964	6802200	6804860	+	1124	overlapStart	protein_coding	WBGene00304811	E02D9.3	0.53
chrI	6840662	6842073	6843484	6836469	6838140	+	4768	downstream	protein_coding	WBGene00019322	ahcy-1	0.59
chrI	6840662	6842073	6843484	6838354	6843343	+	1224	overlapEnd	protein_coding	WBGene00001056	dpf-3	0.59
chrI	6840662	6842073	6843484	6845177	6846959	-	3995	downstream	protein_coding	WBGene00019248	H27M09.5	0.59
chrI	6870278	6870866	6871455	6862313	6870901	+	4259	overlapEnd	protein_coding	WBGene00044898	let-383	0.85
chrI	6870278	6870866	6871455	6870622	6870951	+	79	FeatureInsidePeak	protein_coding	WBGene00020660	T21G5.2	0.85
chrI	6870278	6870866	6871455	6871134	6872142	+	772	overlapStart	protein_coding	WBGene00306081	T21G5.12	0.85
chrI	6870278	6870866	6871455	6872607	6873757	-	2316	downstream	protein_coding	WBGene00020661	smz-2	0.85
chrI	6921533	6921946	6922360	6916766	6917561	+	4782	downstream	protein_coding	WBGene00016740	C48B6.2	0.62
chrI	6921533	6921946	6922360	6917700	6922973	-	1609	PeakInsideFeature	protein_coding	WBGene00016744	bbs-9	0.62
chrI	6921533	6921946	6922360	6923069	6923693	-	1435	downstream	protein_coding	WBGene00016746	C48B6.10	0.62
chrI	6921533	6921946	6922360	6924282	6926383	-	3386	downstream	protein_coding	WBGene00016745	C48B6.9	0.62
chrI	6951136	6951682	6952229	6951135	6951982	+	123	overlapEnd	protein_coding	WBGene00020397	pcbd-1	0.77
chrI	6951136	6951682	6952229	6951890	6954252	-	1389	overlapEnd	protein_coding	WBGene00020404	T10B11.8	0.77
chrI	6995436	6995734	6996031	6992072	6999706	-	155	PeakInsideFeature	protein_coding	WBGene00016264	C30F12.5	0.77
chrI	7009719	7010400	7011082	7005443	7009200	+	3078	downstream	protein_coding	WBGene00010370	ctg-1	0.56
chrI	7009719	7010400	7011082	7009060	7015223	-	1741	PeakInsideFeature	protein_coding	WBGene00010369	chd-1	0.56
chrI	7076032	7076456	7076879	7075918	7079575	-	1290	PeakInsideFeature	protein_coding	WBGene00002198	kin-14	0.64
chrI	7076032	7076456	7076879	7079562	7082040	-	4345	downstream	protein_coding	WBGene00009050	F22D6.2	0.64
chrI	7101458	7101920	7102382	7095486	7098400	+	4977	downstream	protein_coding	WBGene00009052	ekl-1	0.68
chrI	7101458	7101920	7102382	7100003	7101775	+	1031	overlapEnd	protein_coding	WBGene00009054	F22D6.9	0.68
chrI	7101458	7101920	7102382	7102216	7103363	-	869	overlapEnd	protein_coding	WBGene00009056	F22D6.15	0.68
chrI	7120020	7121494	7122968	7117808	7121545	+	1817	overlapEnd	protein_coding	WBGene00001614	glr-3	0.56
chrI	7120020	7121494	7122968	7121657	7122194	-	431	FeatureInsidePeak	protein_coding	WBGene00219281	K10D3.8	0.56
chrI	7120020	7121494	7122968	7122614	7128246	-	3936	overlapEnd	protein_coding	WBGene00006753	unc-14	0.56
chrI	7149124	7149644	7150165	7149890	7151844	-	1223	overlapEnd	protein_coding	WBGene00010645	fecl-1	1.12
chrI	7149124	7149644	7150165	7152462	7156786	-	4980	downstream	protein_coding	WBGene00010641	crml-1	1.12
chrI	7279351	7280167	7280983	7278735	7279614	-	992	overlapStart	protein_coding	WBGene00077548	F21C3.7	0.62
chrI	7279351	7280167	7280983	7279666	7280489	-	89	FeatureInsidePeak	protein_coding	WBGene00009002	hint-1	0.62
chrI	7279351	7280167	7280983	7280466	7282924	-	1528	overlapEnd	protein_coding	WBGene00004324	rde-2	0.62
chrI	7282277	7282657	7283037	7280466	7282924	-	962	overlapStart	protein_coding	WBGene00004324	rde-2	0.56
chrI	7279351	7280167	7280983	7282964	7283762	-	3196	downstream	protein_coding	WBGene00009004	pfd-6	0.62
chrI	7282277	7282657	7283037	7282964	7283762	-	706	overlapEnd	protein_coding	WBGene00009004	pfd-6	0.56
chrI	7279351	7280167	7280983	7283902	7285772	-	4670	downstream	protein_coding	WBGene00009005	F21C3.6	0.62
chrI	7282277	7282657	7283037	7283902	7285772	-	2180	downstream	protein_coding	WBGene00009005	F21C3.6	0.56
chrI	7307272	7307897	7308522	7304918	7307012	+	1932	downstream	protein_coding	WBGene00008767	F13G3.7	0.59
chrI	7307272	7307897	7308522	7305053	7305103	+	2819	downstream	protein_coding	WBGene00303055	F13G3.15	0.59
chrI	7307272	7307897	7308522	7307117	7308626	+	25	PeakInsideFeature	protein_coding	WBGene00008769	mrpl-13	0.59
chrI	7307272	7307897	7308522	7308643	7311915	-	2382	downstream	protein_coding	WBGene00001136	eat-5	0.59
chrI	7395862	7396783	7397704	7398710	7401023	-	3083	downstream	protein_coding	WBGene00007598	C15A11.4	0.71
chrI	7433677	7434366	7435054	7422785	7454116	+	4084	PeakInsideFeature	protein_coding	WBGene00006752	unc-13	0.65
chrI	7511891	7512744	7513597	7509569	7512852	+	1533	overlapEnd	protein_coding	WBGene00007741	glb-8	0.75
chrI	7511891	7512744	7513597	7512848	7513728	-	544	overlapEnd	protein_coding	WBGene00077553	C26C6.10	0.75
chrI	7511891	7512744	7513597	7514076	7515126	-	1857	downstream	protein_coding	WBGene00007743	C26C6.9	0.75
chrI	7648070	7648446	7648822	7643431	7649777	-	1842	PeakInsideFeature	protein_coding	WBGene00004508	rrf-1	0.67
chrI	7648070	7648446	7648822	7650341	7656338	-	4893	downstream	protein_coding	WBGene00001214	ego-1	0.67
chrI	7678274	7678642	7679011	7676668	7679046	+	785	PeakInsideFeature	protein_coding	WBGene00011975	T24B1.1	0.55
chrI	7754390	7755066	7755742	7755778	7756353	+	999	upstream	protein_coding	WBGene00010291	F58H10.1	0.51
chrI	7801008	7801308	7801607	7800455	7801822	-	169	PeakInsideFeature	protein_coding	WBGene00003746	nlp-8	0.76
chrI	7852527	7852852	7853178	7848864	7853640	+	1600	PeakInsideFeature	protein_coding	WBGene00006386	taf-5	0.5
chrI	7865513	7865962	7866411	7867577	7867918	-	1785	downstream	protein_coding	WBGene00011234	R11A5.6	0.65
chrI	7967279	7967684	7968090	7962052	7972443	+	436	PeakInsideFeature	protein_coding	WBGene00004318	rbg-2	0.53
chrI	7967279	7967684	7968090	7966914	7968693	-	119	PeakInsideFeature	protein_coding	WBGene00011920	T22C1.11	0.53
chrI	8009731	8010582	8011432	8006635	8009116	+	2706	downstream	protein_coding	WBGene00008312	C54G4.2	0.62
chrI	8099875	8100216	8100558	8095740	8098444	+	3124	downstream	protein_coding	WBGene00008934	F18C12.3	0.57
chrI	8117281	8118168	8119054	8109746	8119316	-	3637	PeakInsideFeature	protein_coding	WBGene00002999	lin-10	0.55
chrI	8158042	8158322	8158602	8151862	8159798	+	2492	PeakInsideFeature	protein_coding	WBGene00012114	T28B8.3	0.53
chrI	8227942	8228604	8229266	8226494	8240637	-	4961	PeakInsideFeature	protein_coding	WBGene00013955	kri-1	0.56
chrI	8291918	8292476	8293033	8291299	8293640	-	6	PeakInsideFeature	protein_coding	WBGene00003788	npp-2	0.48
chrI	8298449	8299148	8299847	8294874	8296940	+	3241	downstream	protein_coding	WBGene00003183	mei-1	0.79
chrI	8298449	8299148	8299847	8296917	8307566	-	3093	PeakInsideFeature	protein_coding	WBGene00009920	abts-1	0.79
chrI	8301306	8302097	8302888	8296917	8307566	-	144	PeakInsideFeature	protein_coding	WBGene00009920	abts-1	0.62
chrI	8433442	8433556	8433671	8429926	8435865	-	660	PeakInsideFeature	protein_coding	WBGene00008532	dpt-1	0.46
chrI	8433442	8433556	8433671	8434550	8435807	+	1622	upstream	protein_coding	WBGene00004931	sod-2	0.46
chrI	8433442	8433556	8433671	8435958	8438608	-	3727	downstream	protein_coding	WBGene00008648	F10D11.2	0.46
chrI	8463361	8464353	8465345	8460225	8463015	+	2733	downstream	protein_coding	WBGene00006844	unc-120	0.61
chrI	8463361	8464353	8465345	8463323	8467283	-	950	PeakInsideFeature	protein_coding	WBGene00304981	D1081.19	0.61
chrI	8463361	8464353	8465345	8467488	8469351	-	4066	downstream	protein_coding	WBGene00008381	D1081.3	0.61
chrI	8597507	8597884	8598262	8593027	8596225	+	3258	downstream	protein_coding	WBGene00011037	R05D11.9	0.81
chrI	8597507	8597884	8598262	8596333	8598551	+	442	PeakInsideFeature	protein_coding	WBGene00011034	paxt-1	0.81
chrI	8597507	8597884	8598262	8598658	8600875	+	1882	upstream	protein_coding	WBGene00011032	ddx-52	0.81
chrI	8740037	8740794	8741552	8736213	8737038	+	4168	downstream	protein_coding	WBGene00007974	dhfr-1	0.51
chrI	8740037	8740794	8741552	8737072	8742548	+	984	PeakInsideFeature	protein_coding	WBGene00007975	gls-1	0.51
chrI	8740037	8740794	8741552	8743849	8746985	-	4623	downstream	protein_coding	WBGene00007976	C36B1.9	0.51
chrI	8809873	8810548	8811224	8808656	8813300	+	430	PeakInsideFeature	protein_coding	WBGene00009455	phip-1	0.48
chrI	8809873	8810548	8811224	8808965	8811647	-	242	PeakInsideFeature	protein_coding	WBGene00006682	twk-30	0.48
chrI	8826708	8827658	8828609	8822188	8823636	+	4746	downstream	protein_coding	WBGene00009458	F36A2.11	0.57
chrI	8826708	8827658	8828609	8826167	8826670	-	1239	upstream	protein_coding	WBGene00009459	F36A2.12	0.57
chrI	8833371	8833847	8834323	8828010	8838719	-	482	PeakInsideFeature	protein_coding	WBGene00009460	ubr-5	0.94
chrI	8953534	8954016	8954499	8948778	8954390	+	2432	overlapEnd	protein_coding	WBGene00009962	F53B6.7	0.71
chrI	8953534	8954016	8954499	8950448	8951053	+	3265	downstream	protein_coding	WBGene00009960	F53B6.5	0.71
chrI	8953534	8954016	8954499	8954559	8957394	-	1960	downstream	protein_coding	WBGene00009961	cutl-7	0.71
chrI	9019046	9019830	9020615	9016755	9017994	+	2455	downstream	protein_coding	WBGene00009476	F36F2.2	0.99
chrI	9019046	9019830	9020615	9018670	9020304	+	343	overlapEnd	protein_coding	WBGene00009475	F36F2.1	0.99
chrI	9077104	9077518	9077932	9077565	9080024	-	1276	overlapEnd	protein_coding	WBGene00011532	chaf-1	0.54
chrI	9083000	9083626	9084253	9085351	9085848	-	1973	downstream	protein_coding	WBGene00077558	T06D10.3	0.71
chrI	9158924	9159436	9159948	9155464	9157462	+	2973	downstream	protein_coding	WBGene00009129	F25H5.7	0.59
chrI	9158924	9159436	9159948	9158801	9158986	+	542	overlapEnd	protein_coding	WBGene00077773	F25H5.10	0.59
chrI	9158924	9159436	9159948	9159121	9159522	-	114	FeatureInsidePeak	protein_coding	WBGene00009128	mrpl-54	0.59
chrI	9158924	9159436	9159948	9159896	9163266	-	2145	overlapEnd	protein_coding	WBGene00009127	clsp-1	0.59
chrI	9251900	9252316	9252732	9250606	9251828	+	1099	downstream	protein_coding	WBGene00194653	F36H2.6	0.67
chrI	9251900	9252316	9252732	9251838	9261669	-	4437	PeakInsideFeature	protein_coding	WBGene00009500	cfh-1	0.67
chrI	9328839	9329171	9329503	9327857	9330928	+	221	PeakInsideFeature	protein_coding	WBGene00007533	cbl-1	0.65
chrI	9342459	9343577	9344695	9344724	9349576	-	3573	downstream	protein_coding	WBGene00010857	M04C9.2	0.54
chrI	9367052	9367321	9367590	9364099	9389982	-	9719	PeakInsideFeature	protein_coding	WBGene00008878	ppfr-1	0.64
chrI	9367682	9369109	9370536	9364099	9389982	-	7931	PeakInsideFeature	protein_coding	WBGene00008878	ppfr-1	0.88
chrI	9416380	9416686	9416991	9412306	9413222	+	3922	downstream	protein_coding	WBGene00007642	C17E4.2	0.67
chrI	9416380	9416686	9416991	9414550	9416703	+	1059	overlapEnd	protein_coding	WBGene00219313	C17E4.20	0.67
chrI	9416380	9416686	9416991	9416704	9418885	-	1108	overlapEnd	protein_coding	WBGene00007643	2003-03-01	0.67
chrI	9416380	9416686	9416991	9419978	9420813	-	3709	downstream	protein_coding	WBGene00044236	C17E4.11	0.67
chrI	9416380	9416686	9416991	9420912	9421992	-	4766	downstream	protein_coding	WBGene00003904	pabp-2	0.67
chrI	9442028	9442618	9443209	9435465	9441029	+	4371	downstream	protein_coding	WBGene00007647	C17E4.10	0.75
chrI	9442028	9442618	9443209	9441010	9444227	-	0	PeakInsideFeature	protein_coding	WBGene00003172	mec-8	0.75
chrI	9609046	9609585	9610124	9605896	9609047	+	2113	overlapEnd	protein_coding	WBGene00000177	aqp-9	0.66
chrI	9609046	9609585	9610124	9608928	9609721	-	260	overlapStart	protein_coding	WBGene00010619	K07A1.15	0.66
chrI	9609046	9609585	9610124	9609544	9611534	-	954	overlapEnd	protein_coding	WBGene00002070	ile-1	0.66
chrI	9609046	9609585	9610124	9611813	9615082	-	3862	downstream	protein_coding	WBGene00010615	ate-1	0.66
chrI	9719173	9720212	9721251	9715321	9728006	-	1451	PeakInsideFeature	protein_coding	WBGene00007620	ocrl-1	0.62
chrI	9756857	9757175	9757493	9754122	9757900	+	1164	PeakInsideFeature	protein_coding	WBGene00006352	sur-6	0.63
chrI	9756857	9757175	9757493	9757854	9760787	-	2145	downstream	protein_coding	WBGene00009157	F26E4.2	0.63
chrI	9775781	9776510	9777240	9773172	9774012	+	2918	downstream	protein_coding	WBGene00009161	cox-7C	0.61
chrI	9775781	9776510	9777240	9774165	9779542	+	343	PeakInsideFeature	protein_coding	WBGene00009162	F26E4.7	0.61
chrI	9783836	9784215	9784594	9780349	9781413	+	3334	downstream	protein_coding	WBGene00009165	gpx-1	0.56
chrI	9783836	9784215	9784594	9781324	9785724	-	691	PeakInsideFeature	protein_coding	WBGene00009163	drsh-1	0.56
chrI	9783836	9784215	9784594	9785781	9787624	-	2487	downstream	protein_coding	WBGene00006528	tba-1	0.56
chrI	9796117	9796816	9797516	9793756	9796675	+	1600	overlapEnd	protein_coding	WBGene00009164	hrdl-1	0.73
chrI	9847649	9847986	9848324	9847406	9850082	+	758	PeakInsideFeature	protein_coding	WBGene00006978	zig-1	0.58
chrI	9847649	9847986	9848324	9850020	9851791	-	2919	downstream	protein_coding	WBGene00010730	ensa-1	0.58
chrI	9881633	9882018	9882402	9879183	9881504	-	1674	upstream	protein_coding	WBGene00003659	nhr-69	0.51
chrI	9892979	9893300	9893620	9893621	9895766	-	1393	downstream	protein_coding	WBGene00000640	col-64	0.54
chrI	9892979	9893300	9893620	9895692	9900817	-	4954	downstream	protein_coding	WBGene00003396	mom-4	0.54
chrI	9901303	9902041	9902779	9901076	9902950	+	28	PeakInsideFeature	protein_coding	WBGene00009937	lsl-1	0.6
chrI	9971592	9972594	9973597	9965574	9970037	+	4788	downstream	protein_coding	WBGene00003397	mom-5	0.77
chrI	9971592	9972594	9973597	9969972	9973177	-	1019	overlapStart	protein_coding	WBGene00006633	tsp-7	0.77
chrI	9971592	9972594	9973597	9973381	9976315	-	2254	overlapEnd	protein_coding	WBGene00011944	T23D8.3	0.77
chrI	10034338	10034934	10035529	10030174	10046760	+	3533	PeakInsideFeature	protein_coding	WBGene00008665	ercc-1	0.55
chrI	10034338	10034934	10035529	10033280	10034816	-	886	overlapStart	protein_coding	WBGene00003564	ncs-2	0.55
chrI	10046753	10047498	10048244	10046442	10047977	+	288	overlapEnd	protein_coding	WBGene00008664	nubp-1	0.68
chrI	10046753	10047498	10048244	10048085	10050717	+	1903	overlapStart	protein_coding	WBGene00008667	F10G8.9	0.68
chrI	10120175	10120476	10120777	10117159	10118134	+	2829	downstream	protein_coding	WBGene00013704	Y106G6D.8	0.61
chrI	10120175	10120476	10120777	10118081	10119318	-	1776	upstream	protein_coding	WBGene00013702	Y106G6D.6	0.61
chrI	10120175	10120476	10120777	10119187	10122171	-	203	PeakInsideFeature	protein_coding	WBGene00014965	Y106G6D.5	0.61
chrI	10266391	10267110	10267830	10264306	10279234	-	4660	PeakInsideFeature	protein_coding	WBGene00013859	ZC247.1	0.55
chrI	10268470	10269305	10270140	10264306	10279234	-	2465	PeakInsideFeature	protein_coding	WBGene00013859	ZC247.1	0.6
chrI	10270370	10270948	10271526	10264306	10279234	-	822	PeakInsideFeature	protein_coding	WBGene00013859	ZC247.1	0.64
chrI	10302378	10302704	10303030	10298140	10300598	+	3335	downstream	protein_coding	WBGene00011864	T20F10.2	0.65
chrI	10302378	10302704	10303030	10300568	10327870	-	11515	PeakInsideFeature	protein_coding	WBGene00013711	Y106G6G.2	0.65
chrI	10318670	10319214	10319757	10300568	10327870	-	4995	PeakInsideFeature	protein_coding	WBGene00013711	Y106G6G.2	0.57
chrI	10318670	10319214	10319757	10321711	10323398	-	3340	downstream	protein_coding	WBGene00013713	Y106G6G.4	0.57
chrI	10402430	10403218	10404006	10401064	10402762	+	1305	overlapEnd	protein_coding	WBGene00009112	tag-353	0.72
chrI	10479508	10480274	10481041	10479305	10484969	-	1863	PeakInsideFeature	protein_coding	WBGene00009507	mus-101	0.64
chrI	10631895	10632677	10633459	10628743	10631674	+	2468	downstream	protein_coding	WBGene00015231	cutl-14	0.79
chrI	10631895	10632677	10633459	10631685	10633150	-	259	overlapStart	protein_coding	WBGene00015233	B0511.7	0.79
chrI	10631895	10632677	10633459	10633279	10634078	-	1001	overlapEnd	protein_coding	WBGene00255714	B0511.19	0.79
chrI	10631895	10632677	10633459	10634568	10636028	-	2621	downstream	protein_coding	WBGene00015238	mppe-1	0.79
chrI	10638081	10638504	10638928	10636692	10638966	-	675	PeakInsideFeature	protein_coding	WBGene00044321	mrps-30	0.6
chrI	10638081	10638504	10638928	10639076	10640233	-	1150	downstream	protein_coding	WBGene00015235	cdc-26	0.6
chrI	10638081	10638504	10638928	10640465	10642281	-	2869	downstream	protein_coding	WBGene00001228	eif-3.E	0.6
chrI	10774958	10775584	10776209	10750498	10776703	+	11983	PeakInsideFeature	protein_coding	WBGene00000912	daf-16	0.56
chrI	10818781	10819502	10820223	10817342	10820843	+	409	PeakInsideFeature	protein_coding	WBGene00016458	C35E7.6	0.54
chrI	11076435	11076774	11077112	11075755	11134667	-	28437	PeakInsideFeature	protein_coding	WBGene00001980	hmr-1	0.72
chrI	11110476	11110838	11111201	11075755	11134667	-	5627	PeakInsideFeature	protein_coding	WBGene00001980	hmr-1	0.52
chrI	11490332	11490880	11491427	11489158	11490578	-	1012	overlapStart	protein_coding	WBGene00000641	col-65	0.68
chrI	11490332	11490880	11491427	11492335	11492773	-	1674	downstream	protein_coding	WBGene00086564	K08C9.10	0.68
chrI	11500558	11501006	11501454	11498860	11499655	-	1748	upstream	protein_coding	WBGene00010653	K08C9.6	0.48
chrI	11522774	11523126	11523478	11517558	11526797	+	948	PeakInsideFeature	protein_coding	WBGene00009314	phm-2	0.43
chrI	11539968	11540509	11541050	11526918	11557851	-	1875	PeakInsideFeature	protein_coding	WBGene00001131	dys-1	0.82
chrI	11542931	11543385	11543839	11526918	11557851	-	1000	PeakInsideFeature	protein_coding	WBGene00001131	dys-1	0.65
chrI	11764036	11764477	11764918	11747424	11804991	-	11730	PeakInsideFeature	protein_coding	WBGene00006876	vab-10	0.68
chrI	11831901	11832582	11833264	11830985	11833183	-	498	overlapStart	protein_coding	WBGene00012947	Y47H9C.1	0.77
chrI	12205763	12206555	12207347	12202232	12203720	+	3579	downstream	protein_coding	WBGene00007600	C15C6.1	0.75
chrI	12205763	12206555	12207347	12203839	12205809	+	1731	overlapEnd	protein_coding	WBGene00007601	C15C6.2	0.75
chrI	12575213	12575994	12576774	12577954	12579226	-	2596	downstream	protein_coding	WBGene00077769	F33E2.10	1.05
chrI	12575213	12575994	12576774	12579897	12580957	-	4433	downstream	protein_coding	WBGene00009359	clec-102	1.05
chrI	12592195	12592644	12593092	12587242	12591091	+	3477	downstream	protein_coding	WBGene00009362	F33E2.6	0.58
chrI	12592195	12592644	12593092	12591116	12592351	-	910	overlapStart	protein_coding	WBGene00009361	F33E2.5	0.58
chrI	12920587	12921356	12922126	12915166	12918131	+	4707	downstream	protein_coding	WBGene00001433	fkb-8	0.7
chrI	12920587	12921356	12922126	12918722	12919280	+	2355	downstream	protein_coding	WBGene00001427	fkb-2	0.7
chrI	12920587	12921356	12922126	12922004	12923548	+	1420	overlapStart	protein_coding	WBGene00003989	pfn-1	0.7
chrI	13182756	13183228	13183701	13183452	13183772	-	384	overlapEnd	protein_coding	WBGene00077766	rgba-1	0.53
chrI	13657848	13658264	13658681	13654009	13658167	+	2176	overlapEnd	protein_coding	WBGene00012353	sac-2	0.49
chrI	13657848	13658264	13658681	13658171	13659128	-	385	overlapEnd	protein_coding	WBGene00012354	cox-4	0.49
chrI	13657848	13658264	13658681	13661522	13662332	-	3663	downstream	protein_coding	WBGene00194660	W09C5.12	0.49
chrI	14247599	14247685	14247771	14246228	14247314	+	914	downstream	protein_coding	WBGene00008188	clec-115	0.45
chrI	14365000	14365318	14365635	14358562	14367594	+	2240	PeakInsideFeature	protein_coding	WBGene00013668	slc-30A5	0.47
chrI	14365000	14365318	14365635	14367616	14369773	-	3376	downstream	protein_coding	WBGene00001156	ech-7	0.47
chrI	14532679	14533180	14533681	14529529	14546870	+	5019	PeakInsideFeature	protein_coding	WBGene00013683	zoo-1	1.09
chrI	14708398	14708799	14709200	14707059	14707875	-	1332	upstream	protein_coding	WBGene00013200	Y54E5A.5	0.75
chrI	14708398	14708799	14709200	14708195	14718511	-	4554	PeakInsideFeature	protein_coding	WBGene00013201	dus-2	0.75
chrI	14814814	14815193	14815572	14807466	14815753	+	3583	PeakInsideFeature	protein_coding	WBGene00004889	smp-1	0.69
chrI	14814814	14815193	14815572	14815656	14820235	-	2752	downstream	protein_coding	WBGene00013204	Y54E5B.2	0.69
chrI	14893856	14894788	14895720	14875823	14900322	-	6715	PeakInsideFeature	protein_coding	WBGene00001488	frm-1	0.51
chrI	14943882	14944648	14945415	14913766	14952226	+	11652	PeakInsideFeature	protein_coding	WBGene00002189	kin-1	0.56
chrI	14945453	14946576	14947700	14913766	14952226	+	13580	PeakInsideFeature	protein_coding	WBGene00002189	kin-1	0.92
chrI	15056613	15057835	15059057	15053010	15053672	+	4494	downstream	protein_coding	WBGene00009287	psf-2	0.67
chrI	15056613	15057835	15059057	15053608	15058994	-	1534	overlapStart	protein_coding	WBGene00009288	F31C3.6	0.67
chrII	16660	16923	17186	12985	16004	+	2428	downstream	protein_coding	WBGene00015286	best-3	0.49
chrII	382459	383126	383794	378651	380361	+	3620	downstream	protein_coding	WBGene00206366	C03H5.9	0.55
chrII	382459	383126	383794	380235	382256	+	1880	downstream	protein_coding	WBGene00015409	C03H5.7	0.55
chrII	382459	383126	383794	382309	385358	-	707	PeakInsideFeature	protein_coding	WBGene00015407	C03H5.5	0.55
chrII	402450	403758	405066	402678	404180	+	329	FeatureInsidePeak	protein_coding	WBGene00015403	clec-10	0.54
chrII	402450	403758	405066	406137	410932	-	4776	downstream	protein_coding	WBGene00016074	dnsn-1	0.54
chrII	429052	429432	429812	429219	429836	+	95	overlapStart	protein_coding	WBGene00235333	C24H12.18	0.72
chrII	551655	551935	552215	546705	552032	+	2566	overlapEnd	protein_coding	WBGene00015646	mlt-10	0.68
chrII	551655	551935	552215	551854	554801	+	1392	overlapStart	protein_coding	WBGene00015645	lips-7	0.68
chrII	587657	588160	588663	584798	586238	+	2642	downstream	protein_coding	WBGene00044733	W08F4.13	0.79
chrII	587657	588160	588663	587833	589143	+	328	overlapStart	protein_coding	WBGene00021092	fbxb-34	0.79
chrII	587657	588160	588663	590578	591210	-	2734	downstream	protein_coding	WBGene00021099	W08F4.10	0.79
chrII	875624	875649	875674	873212	879885	+	899	PeakInsideFeature	protein_coding	WBGene00000106	alg-2	0.48
chrII	901146	901622	902099	901932	903476	+	1082	overlapStart	protein_coding	WBGene00020305	T07D3.2	0.62
chrII	911766	911998	912231	909769	911725	+	1251	downstream	protein_coding	WBGene00019926	fbxc-27	0.47
chrII	911766	911998	912231	911980	913052	+	518	overlapStart	protein_coding	WBGene00019925	fbxc-31	0.47
chrII	959168	959600	960033	954926	956375	+	3949	downstream	protein_coding	WBGene00016302	fbxc-7	0.48
chrII	959168	959600	960033	958918	960169	+	56	PeakInsideFeature	protein_coding	WBGene00016309	sdz-4	0.48
chrII	959168	959600	960033	960518	960857	+	1087	upstream	protein_coding	WBGene00235351	C32B5.18	0.48
chrII	959168	959600	960033	961352	962061	-	2106	downstream	protein_coding	WBGene00016306	C32B5.13	0.48
chrII	1058169	1058806	1059442	1055024	1055727	+	3430	downstream	protein_coding	WBGene00019312	K02E7.7	0.52
chrII	1058169	1058806	1059442	1059662	1060802	-	1426	downstream	protein_coding	WBGene00019313	btb-10	0.52
chrII	1211111	1211927	1212743	1197374	1230782	+	2151	PeakInsideFeature	protein_coding	WBGene00018734	F53A10.2	0.55
chrII	1431026	1431399	1431772	1425732	1437499	-	216	PeakInsideFeature	protein_coding	WBGene00021789	nol-6	0.48
chrII	1535025	1535409	1535793	1529357	1535208	+	3126	overlapEnd	protein_coding	WBGene00021776	Y51H7BR.4	0.7
chrII	1535025	1535409	1535793	1536231	1537306	+	1359	upstream	protein_coding	WBGene00021774	fbxb-43	0.7
chrII	1559979	1560422	1560865	1556443	1557510	+	3445	downstream	protein_coding	WBGene00019413	fbxb-50	0.69
chrII	1586523	1586769	1587015	1586605	1587329	+	198	overlapStart	protein_coding	WBGene00194704	T07H3.8	0.44
chrII	1586523	1586769	1587015	1588542	1589945	-	2474	downstream	protein_coding	WBGene00044429	T07H3.7	0.44
chrII	1647273	1647734	1648196	1645410	1646299	-	1879	upstream	protein_coding	WBGene00194714	ZC204.17	0.59
chrII	1647273	1647734	1648196	1647908	1648868	-	654	overlapEnd	protein_coding	WBGene00022558	fbxb-21	0.59
chrII	1647273	1647734	1648196	1649138	1650602	-	2136	downstream	protein_coding	WBGene00022559	fbxb-20	0.59
chrII	1647273	1647734	1648196	1650595	1651904	-	3515	downstream	protein_coding	WBGene00022560	fbxb-16	0.59
chrII	1990963	1991257	1991551	1987279	1988993	+	3121	downstream	protein_coding	WBGene00305158	Y16E11A.4	0.45
chrII	1990963	1991257	1991551	1989310	1990535	+	1334	downstream	protein_coding	WBGene00021193	math-44	0.45
chrII	2195299	2196138	2196978	2192345	2199389	-	271	PeakInsideFeature	protein_coding	WBGene00016342	Y59C2A.2	0.67
chrII	2735177	2735626	2736076	2736678	2737715	+	1570	upstream	protein_coding	WBGene00044367	T05A8.8	0.58
chrII	2735177	2735626	2736076	2738523	2739719	-	3495	downstream	protein_coding	WBGene00020232	T05A8.6	0.58
chrII	3307904	3308250	3308596	3311809	3313542	-	4425	downstream	protein_coding	WBGene00018198	F39E9.6	0.53
chrII	3737626	3737869	3738112	3735929	3736943	-	1433	upstream	protein_coding	WBGene00017407	F12E12.6	0.48
chrII	3743924	3744230	3744536	3739947	3740837	+	3838	downstream	protein_coding	WBGene00017403	F12E12.2	0.46
chrII	3743924	3744230	3744536	3741884	3742479	+	2048	downstream	protein_coding	WBGene00017402	F12E12.1	0.46
chrII	3743924	3744230	3744536	3742465	3743814	-	1090	upstream	protein_coding	WBGene00044811	F12E12.11	0.46
chrII	3743924	3744230	3744536	3746428	3747505	-	2736	downstream	protein_coding	WBGene00044693	fbxb-92	0.46
chrII	3743924	3744230	3744536	3747747	3748819	-	4053	downstream	protein_coding	WBGene00044694	fbxb-90	0.46
chrII	3894729	3895606	3896484	3891424	3893574	+	3107	downstream	protein_coding	WBGene00018752	F53C3.8	0.59
chrII	3894729	3895606	3896484	3895055	3896691	+	267	overlapStart	protein_coding	WBGene00018751	F53C3.7	0.59
chrII	3963356	3963806	3964255	3950377	3972140	+	2547	PeakInsideFeature	protein_coding	WBGene00004751	sea-2	0.73
chrII	4008019	4008426	4008832	4004914	4016081	+	2071	PeakInsideFeature	protein_coding	WBGene00019487	ephx-1	0.61
chrII	4189282	4189644	4190007	4186664	4208500	+	7938	PeakInsideFeature	protein_coding	WBGene00006495	cpna-1	0.51
chrII	4189282	4189644	4190007	4188976	4194314	-	2001	PeakInsideFeature	protein_coding	WBGene00017947	mth-2	0.51
chrII	4279770	4280200	4280631	4276202	4279268	+	2465	downstream	protein_coding	WBGene00015299	C01F1.4	0.47
chrII	4279770	4280200	4280631	4279424	4281845	-	434	PeakInsideFeature	protein_coding	WBGene00015300	C01F1.5	0.47
chrII	4279770	4280200	4280631	4282182	4288211	-	4996	downstream	protein_coding	WBGene00015301	C01F1.6	0.47
chrII	4491716	4492524	4493333	4490351	4490829	-	1934	upstream	protein_coding	WBGene00020252	T05C1.5	0.78
chrII	4491716	4492524	4493333	4491152	4505147	-	5625	PeakInsideFeature	protein_coding	WBGene00020251	camt-1	0.78
chrII	4501867	4502675	4503483	4491152	4505147	-	4525	PeakInsideFeature	protein_coding	WBGene00020251	camt-1	0.57
chrII	4791045	4791436	4791827	4790293	4791340	+	619	overlapEnd	protein_coding	WBGene00270318	F26G1.15	0.92
chrII	4872907	4873264	4873620	4872098	4873129	-	650	overlapStart	protein_coding	WBGene00000649	col-73	0.75
chrII	4872907	4873264	4873620	4874845	4875102	+	1709	upstream	protein_coding	WBGene00271822	F11G11.15	0.75
chrII	4872907	4873264	4873620	4875244	4876179	-	2447	downstream	protein_coding	WBGene00017388	F11G11.13	0.75
chrII	4980954	4981032	4981109	4969163	4988940	+	1980	PeakInsideFeature	protein_coding	WBGene00020867	shc-2	0.67
chrII	5001237	5002200	5003163	4999520	5003806	+	537	PeakInsideFeature	protein_coding	WBGene00019087	F59A6.5	0.58
chrII	5086434	5086748	5087062	5083848	5091690	-	1021	PeakInsideFeature	protein_coding	WBGene00004040	pld-1	0.48
chrII	5086434	5086748	5087062	5085785	5086123	+	794	downstream	protein_coding	WBGene00015455	txt-9	0.48
chrII	5140283	5140994	5141706	5136717	5138568	+	3351	downstream	protein_coding	WBGene00019023	F58A6.2	0.71
chrII	5140283	5140994	5141706	5138519	5142036	-	716	PeakInsideFeature	protein_coding	WBGene00003547	nas-29	0.71
chrII	5177145	5177688	5178230	5172751	5177440	+	2592	overlapEnd	protein_coding	WBGene00016160	C27D6.1	1.05
chrII	5177145	5177688	5178230	5177299	5178002	-	37	FeatureInsidePeak	protein_coding	WBGene00044389	C27D6.12	1.05
chrII	5199847	5200344	5200841	5195804	5199264	+	2810	downstream	protein_coding	WBGene00016416	C34F11.5	0.6
chrII	5199847	5200344	5200841	5199797	5200180	+	355	overlapEnd	protein_coding	WBGene00003443	msp-50	0.6
chrII	5204120	5204813	5205506	5199797	5200180	+	4824	downstream	protein_coding	WBGene00003443	msp-50	0.44
chrII	5204120	5204813	5205506	5203322	5209801	+	1748	PeakInsideFeature	protein_coding	WBGene00016415	ampd-1	0.44
chrII	5229641	5230296	5230951	5229896	5230782	+	43	FeatureInsidePeak	protein_coding	WBGene00017148	EGAP2.2	0.68
chrII	5229641	5230296	5230951	5233156	5235846	-	4205	downstream	protein_coding	WBGene00004020	pho-1	0.68
chrII	5341654	5342223	5342792	5342666	5344875	-	1547	overlapEnd	protein_coding	WBGene00017291	F09E5.14	0.58
chrII	5622433	5623908	5625383	5622889	5624959	+	16	FeatureInsidePeak	protein_coding	WBGene00019121	npl-4.2	0.79
chrII	5622433	5623908	5625383	5626315	5628376	-	3437	downstream	protein_coding	WBGene00235269	F59E12.15	0.79
chrII	5622433	5623908	5625383	5626717	5630951	-	4926	downstream	protein_coding	WBGene00019122	F59E12.6	0.79
chrII	5630895	5631984	5633074	5631351	5633284	+	333	overlapStart	protein_coding	WBGene00019120	npl-4.1	0.77
chrII	5630895	5631984	5633074	5634528	5636926	-	3743	downstream	protein_coding	WBGene00019123	F59E12.8	0.77
chrII	5644889	5645356	5645822	5640063	5647042	-	1803	PeakInsideFeature	protein_coding	WBGene00019124	F59E12.9	0.72
chrII	5644889	5645356	5645822	5647154	5648372	-	2407	downstream	protein_coding	WBGene00019125	ddl-1	0.72
chrII	5644889	5645356	5645822	5647982	5649286	-	3278	downstream	protein_coding	WBGene00019126	sam-4	0.72
chrII	5644889	5645356	5645822	5648795	5649470	-	3776	downstream	protein_coding	WBGene00302971	F59E12.17	0.72
chrII	5651028	5651831	5652634	5649748	5654422	+	254	PeakInsideFeature	protein_coding	WBGene00006988	zyg-1	0.53
chrII	5651028	5651831	5652634	5651394	5652434	-	83	FeatureInsidePeak	protein_coding	WBGene00000252	bli-2	0.53
chrII	5859740	5860132	5860525	5854422	5857176	+	4333	downstream	protein_coding	WBGene00019268	H41C03.1	0.61
chrII	5867219	5867521	5867823	5864193	5867029	+	1910	downstream	protein_coding	WBGene00018874	tag-234	0.7
chrII	5867219	5867521	5867823	5866139	5867041	+	931	downstream	protein_coding	WBGene00271817	F55C12.19	0.7
chrII	5867219	5867521	5867823	5867252	5873614	-	2912	overlapEnd	protein_coding	WBGene00018872	F55C12.5	0.7
chrII	5873462	5873956	5874450	5874294	5876153	-	1267	overlapEnd	protein_coding	WBGene00018873	F55C12.6	0.67
chrII	5903946	5904084	5904222	5896170	5904594	+	3702	PeakInsideFeature	protein_coding	WBGene00019128	F59G1.4	0.6
chrII	5903946	5904084	5904222	5904552	5906385	+	1384	upstream	protein_coding	WBGene00006644	tsp-18	0.6
chrII	6024014	6024984	6025955	6020653	6023339	+	2988	downstream	protein_coding	WBGene00022649	ZK84.1	0.76
chrII	6024014	6024984	6025955	6023327	6024979	-	831	overlapStart	protein_coding	WBGene00020029	R12C12.9	0.76
chrII	6143963	6144600	6145237	6132895	6157184	+	439	PeakInsideFeature	protein_coding	WBGene00019018	abts-3	0.69
chrII	6147757	6148220	6148684	6132895	6157184	+	3180	PeakInsideFeature	protein_coding	WBGene00019018	abts-3	0.5
chrII	6305167	6306092	6307016	6303525	6306283	+	1188	overlapEnd	protein_coding	WBGene00016210	C29F5.1	0.52
chrII	6305167	6306092	6307016	6306425	6308125	+	1183	overlapStart	protein_coding	WBGene00044589	C29F5.8	0.52
chrII	6305167	6306092	6307016	6308114	6309298	-	2614	downstream	protein_coding	WBGene00016215	glb-10	0.52
chrII	6332207	6333074	6333942	6331820	6333987	-	170	PeakInsideFeature	protein_coding	WBGene00016314	C32D5.6	0.67
chrII	6351561	6352176	6352791	6349207	6351987	-	1579	overlapStart	protein_coding	WBGene00016317	C32D5.10	0.79
chrII	6351561	6352176	6352791	6352530	6355446	-	1812	overlapEnd	protein_coding	WBGene00016318	C32D5.11	0.79
chrII	6364801	6365231	6365661	6361159	6365367	-	1968	overlapStart	protein_coding	WBGene00019608	ani-2	0.8
chrII	6364801	6365231	6365661	6365722	6367002	+	1131	upstream	protein_coding	WBGene00019606	clec-88	0.8
chrII	6374084	6375957	6377830	6371303	6374776	+	2917	overlapEnd	protein_coding	WBGene00003009	lin-23	0.68
chrII	6382506	6383468	6384431	6381360	6381764	+	1906	downstream	protein_coding	WBGene00271812	F58F12.12	0.68
chrII	6382506	6383468	6384431	6383645	6384692	+	700	overlapStart	protein_coding	WBGene00019061	F58F12.1	0.68
chrII	6382506	6383468	6384431	6387459	6388037	-	4280	downstream	protein_coding	WBGene00019062	F58F12.2	0.68
chrII	6449429	6449901	6450373	6444010	6446152	+	4820	downstream	protein_coding	WBGene00019425	K06A1.2	0.58
chrII	6449429	6449901	6450373	6446195	6449792	-	1907	overlapStart	protein_coding	WBGene00003621	nhr-22	0.58
chrII	6449429	6449901	6450373	6450889	6453391	-	2239	downstream	protein_coding	WBGene00019427	atg-16.2	0.58
chrII	6474624	6475237	6475850	6474338	6482125	-	2994	PeakInsideFeature	protein_coding	WBGene00020897	del-10	0.66
chrII	6478092	6478562	6479032	6474338	6482125	-	330	PeakInsideFeature	protein_coding	WBGene00020897	del-10	0.44
chrII	6474624	6475237	6475850	6475687	6476724	+	968	overlapStart	protein_coding	WBGene00270303	T28D9.16	0.66
chrII	6478092	6478562	6479032	6475687	6476724	+	2356	downstream	protein_coding	WBGene00270303	T28D9.16	0.44
chrII	6478092	6478562	6479032	6476955	6478073	+	1048	downstream	protein_coding	WBGene00020896	T28D9.4	0.44
chrII	6508095	6508306	6508516	6509500	6514011	-	3449	downstream	protein_coding	WBGene00019906	R05G9R.1	0.52
chrII	6530829	6531198	6531568	6528929	6531627	-	920	PeakInsideFeature	protein_coding	WBGene00016973	abch-1	0.56
chrII	6572274	6572778	6573281	6569007	6570701	+	2924	downstream	protein_coding	WBGene00005053	sra-27	0.47
chrII	6572274	6572778	6573281	6570547	6573777	-	616	PeakInsideFeature	protein_coding	WBGene00005054	sra-28	0.47
chrII	6572274	6572778	6573281	6574378	6575747	-	2284	downstream	protein_coding	WBGene00005055	sra-29	0.47
chrII	6572274	6572778	6573281	6576974	6578478	-	4948	downstream	protein_coding	WBGene00005057	sra-31	0.47
chrII	6592265	6592945	6593625	6589708	6591084	+	2549	downstream	protein_coding	WBGene00016961	vps-32.1	0.66
chrII	6592265	6592945	6593625	6591048	6592351	-	1245	overlapStart	protein_coding	WBGene00016965	C56C10.9	0.66
chrII	6592265	6592945	6593625	6592440	6594251	-	400	overlapEnd	protein_coding	WBGene00016966	aipr-1	0.66
chrII	6592265	6592945	6593625	6594382	6598080	-	3286	downstream	protein_coding	WBGene00001026	dnj-8	0.66
chrII	6698881	6699486	6700092	6699084	6700482	+	297	overlapStart	protein_coding	WBGene00016000	C18H9.1	0.52
chrII	6698881	6699486	6700092	6700657	6701625	-	1655	downstream	protein_coding	WBGene00016004	C18H9.6	0.52
chrII	6698881	6699486	6700092	6702213	6705643	-	4442	downstream	protein_coding	WBGene00004507	rpy-1	0.52
chrII	6706037	6707043	6708049	6710149	6712227	-	4145	downstream	protein_coding	WBGene00001072	dpy-10	0.72
chrII	6706037	6707043	6708049	6711011	6712931	-	4928	downstream	protein_coding	WBGene00302993	T14B4.19	0.72
chrII	6815566	6816793	6818020	6810963	6816433	+	3095	overlapEnd	protein_coding	WBGene00004921	snt-1	0.59
chrII	6848062	6849273	6850484	6848124	6851534	+	556	overlapStart	protein_coding	WBGene00015410	tbc-6	0.69
chrII	6880798	6881520	6882242	6879185	6880167	-	1844	upstream	protein_coding	WBGene00016629	C44B7.7	0.51
chrII	6880798	6881520	6882242	6880704	6883754	-	709	PeakInsideFeature	protein_coding	WBGene00004058	pmp-1	0.51
chrII	6880798	6881520	6882242	6884040	6887805	-	4402	downstream	protein_coding	WBGene00004059	pmp-2	0.51
chrII	6924760	6925912	6927065	6919680	6923745	+	4199	downstream	protein_coding	WBGene00015087	B0252.1	0.82
chrII	6924760	6925912	6927065	6924099	6927603	-	61	PeakInsideFeature	protein_coding	WBGene00017700	F22D3.4	0.82
chrII	7052567	7052596	7052625	7050672	7051983	+	1268	downstream	protein_coding	WBGene00022852	ZK1127.5	0.44
chrII	7052567	7052596	7052625	7052078	7053186	+	36	PeakInsideFeature	protein_coding	WBGene00022857	ZK1127.12	0.44
chrII	7052567	7052596	7052625	7053301	7053836	+	972	upstream	protein_coding	WBGene00195239	ZK1127.13	0.44
chrII	7052567	7052596	7052625	7053949	7055186	+	1971	upstream	protein_coding	WBGene00022851	ZK1127.4	0.44
chrII	7059693	7060430	7061168	7055287	7056191	+	4691	downstream	protein_coding	WBGene00022850	ZK1127.3	0.42
chrII	7052567	7052596	7052625	7056184	7057960	-	4476	downstream	protein_coding	WBGene00022856	cth-2	0.44
chrII	7101374	7101670	7101967	7099583	7101165	-	1296	upstream	protein_coding	WBGene00020169	mmaa-1	0.64
chrII	7101374	7101670	7101967	7101218	7105035	-	1456	PeakInsideFeature	protein_coding	WBGene00017349	farl-11	0.64
chrII	7119373	7120354	7121334	7116557	7120665	+	1743	overlapEnd	protein_coding	WBGene00006893	spon-1	0.51
chrII	7119373	7120354	7121334	7120517	7122892	-	1350	overlapEnd	protein_coding	WBGene00017352	F10E7.11	0.51
chrII	7303873	7304320	7304768	7299342	7301633	+	3832	downstream	protein_coding	WBGene00016273	C30G12.1	0.74
chrII	7303873	7304320	7304768	7302101	7305758	+	390	PeakInsideFeature	protein_coding	WBGene00000839	cul-4	0.74
chrII	7379473	7379912	7380350	7375280	7377580	+	3482	downstream	protein_coding	WBGene00018390	F43E2.1	0.7
chrII	7379473	7379912	7380350	7379321	7379583	+	460	overlapEnd	protein_coding	WBGene00044673	C07D10.6	0.7
chrII	7397997	7398710	7399423	7394955	7397351	+	2557	downstream	protein_coding	WBGene00015567	bath-44	0.81
chrII	7397997	7398710	7399423	7399012	7400546	+	1069	overlapStart	protein_coding	WBGene00015566	C07D10.1	0.81
chrII	7397997	7398710	7399423	7400545	7402725	-	2925	downstream	protein_coding	WBGene00003526	nas-7	0.81
chrII	7413064	7413680	7414296	7408492	7410759	+	4054	downstream	protein_coding	WBGene00005133	srd-55	0.67
chrII	7528111	7528538	7528965	7523581	7524055	+	4720	downstream	protein_coding	WBGene00044775	ZK1290.15	0.54
chrII	7528111	7528538	7528965	7525738	7528239	+	1549	overlapEnd	protein_coding	WBGene00022888	rnh-1.1	0.54
chrII	7528111	7528538	7528965	7529643	7530931	+	1749	upstream	protein_coding	WBGene00022887	ZK1290.5	0.54
chrII	7591710	7592160	7592609	7585695	7594912	-	1856	PeakInsideFeature	protein_coding	WBGene00006363	syd-1	0.93
chrII	7630412	7630678	7630944	7627250	7651246	-	8570	PeakInsideFeature	protein_coding	WBGene00020114	pde-4	0.9
chrII	7683373	7683836	7684300	7682198	7684764	+	355	PeakInsideFeature	protein_coding	WBGene00003012	lin-26	0.83
chrII	7725203	7725586	7725968	7724903	7752731	+	13231	PeakInsideFeature	protein_coding	WBGene00015061	cpna-2	0.49
chrII	7728133	7728738	7729343	7724903	7752731	+	10079	PeakInsideFeature	protein_coding	WBGene00015061	cpna-2	0.83
chrII	7729645	7729872	7730100	7724903	7752731	+	8945	PeakInsideFeature	protein_coding	WBGene00015061	cpna-2	0.61
chrII	7735903	7736774	7737646	7724903	7752731	+	2043	PeakInsideFeature	protein_coding	WBGene00015061	cpna-2	0.62
chrII	7749940	7750665	7751390	7724903	7752731	+	11848	PeakInsideFeature	protein_coding	WBGene00015061	cpna-2	0.59
chrII	7749940	7750665	7751390	7752637	7753600	-	2453	downstream	protein_coding	WBGene00015062	trx-1	0.59
chrII	7749940	7750665	7751390	7753987	7755166	-	3911	downstream	protein_coding	WBGene00015063	B0228.6	0.59
chrII	7789851	7790552	7791253	7785100	7794322	-	841	PeakInsideFeature	protein_coding	WBGene00001615	glr-4	0.69
chrII	7789851	7790552	7791253	7790591	7791375	+	431	overlapStart	protein_coding	WBGene00015514	nlp-77	0.69
chrII	7910431	7911012	7911593	7911315	7912119	+	705	overlapStart	protein_coding	WBGene00014067	ZK675.4	0.46
chrII	7922921	7923332	7923742	7912090	7928700	-	2937	PeakInsideFeature	protein_coding	WBGene00014051	spv-1	0.53
chrII	7934588	7935094	7935600	7936592	7938178	-	2291	downstream	protein_coding	WBGene00014052	ZK669.2	0.96
chrII	7980833	7981726	7982620	7976608	7994665	+	3910	PeakInsideFeature	protein_coding	WBGene00008438	DH11.5	0.65
chrII	8034413	8034904	8035395	8034335	8035767	-	147	PeakInsideFeature	protein_coding	WBGene00004723	sap-49	0.68
chrII	8034413	8034904	8035395	8035877	8037346	-	1707	downstream	protein_coding	WBGene00007434	arp-6	0.68
chrII	8034413	8034904	8035395	8037316	8038169	-	2838	downstream	protein_coding	WBGene00007436	C08B11.9	0.68
chrII	8034413	8034904	8035395	8038271	8039597	-	4030	downstream	protein_coding	WBGene00006724	ubh-4	0.68
chrII	8079901	8080927	8081953	8075760	8076842	+	4626	downstream	protein_coding	WBGene00010501	K02C4.2	0.99
chrII	8079901	8080927	8081953	8078435	8080847	+	1286	overlapEnd	protein_coding	WBGene00010503	K02C4.5	0.99
chrII	8079901	8080927	8081953	8080783	8086853	-	2891	overlapEnd	protein_coding	WBGene00010502	K02C4.3	0.99
chrII	8097605	8098540	8099474	8100350	8102141	-	2705	downstream	protein_coding	WBGene00005150	sre-2	0.49
chrII	8104931	8105458	8105985	8102108	8105052	-	1878	overlapStart	protein_coding	WBGene00044049	sfxn-5	0.61
chrII	8104931	8105458	8105985	8105609	8106971	-	832	overlapEnd	protein_coding	WBGene00008050	chst-1	0.61
chrII	8110877	8111517	8112157	8107645	8108944	+	3222	downstream	protein_coding	WBGene00008054	C41C4.9	0.6
chrII	8110877	8111517	8112157	8108937	8112163	-	967	PeakInsideFeature	protein_coding	WBGene00008051	lron-4	0.6
chrII	8165642	8165832	8166021	8162465	8168651	+	274	PeakInsideFeature	protein_coding	WBGene00004510	rrf-3	0.5
chrII	8165642	8165832	8166021	8168615	8170474	-	3712	downstream	protein_coding	WBGene00011473	T05C12.11	0.5
chrII	8180474	8180688	8180901	8177518	8180381	-	1738	upstream	protein_coding	WBGene00011468	T05C12.4	0.44
chrII	8180474	8180688	8180901	8181737	8182379	+	1370	upstream	protein_coding	WBGene00011469	dylt-3	0.44
chrII	8180474	8180688	8180901	8182323	8185023	-	2985	downstream	protein_coding	WBGene00003241	mig-5	0.44
chrII	8284807	8284889	8284971	8283667	8285711	+	200	PeakInsideFeature	protein_coding	WBGene00000379	cct-4	0.47
chrII	8315154	8315923	8316692	8305745	8321471	-	2315	PeakInsideFeature	protein_coding	WBGene00008819	shw-1	0.66
chrII	8414165	8414874	8415582	8412671	8416857	+	110	PeakInsideFeature	protein_coding	WBGene00009899	efl-3	1.31
chrII	8421924	8422775	8423626	8417618	8419826	+	4053	downstream	protein_coding	WBGene00008799	F14E5.1	0.51
chrII	8421924	8422775	8423626	8420098	8422186	+	1633	overlapEnd	protein_coding	WBGene00195147	F14E5.8	0.51
chrII	8421924	8422775	8423626	8423953	8428858	-	3630	downstream	protein_coding	WBGene00008800	F14E5.2	0.51
chrII	8448926	8448958	8448989	8444307	8445177	+	4216	downstream	protein_coding	WBGene00001358	evl-20	0.5
chrII	8448926	8448958	8448989	8453254	8454613	-	4975	downstream	protein_coding	WBGene00009043	F22B5.5	0.5
chrII	8467203	8467682	8468161	8464848	8467072	+	1722	downstream	protein_coding	WBGene00001498	fars-3	0.52
chrII	8467203	8467682	8468161	8467174	8468010	+	90	overlapEnd	protein_coding	WBGene00009045	F22B5.10	0.52
chrII	8467203	8467682	8468161	8468109	8470162	+	1453	overlapStart	protein_coding	WBGene00010875	M05D6.2	0.52
chrII	8467203	8467682	8468161	8470076	8471239	-	2975	downstream	protein_coding	WBGene00010880	M05D6.8	0.52
chrII	8576999	8577419	8577839	8573344	8575066	+	3214	downstream	protein_coding	WBGene00010043	F54C9.7	1.05
chrII	8576999	8577419	8577839	8575541	8577787	+	755	overlapEnd	protein_coding	WBGene00004241	puf-5	1.05
chrII	8649019	8649492	8649964	8641381	8648227	+	4688	downstream	protein_coding	WBGene00008432	D2085.7	0.54
chrII	8748599	8749901	8751203	8744071	8747250	+	4240	downstream	protein_coding	WBGene00010681	mak-1	0.84
chrII	8752095	8753232	8754369	8751986	8753940	+	269	overlapEnd	protein_coding	WBGene00000220	atf-2	0.77
chrII	8748599	8749901	8751203	8754058	8755370	-	4813	downstream	protein_coding	WBGene00010683	K08F8.7	0.84
chrII	8752095	8753232	8754369	8754058	8755370	-	1482	overlapEnd	protein_coding	WBGene00010683	K08F8.7	0.77
chrII	8752095	8753232	8754369	8754070	8759593	-	3599	overlapEnd	protein_coding	WBGene00001505	fut-1	0.77
chrII	8762188	8763036	8763884	8762622	8766997	-	1773	overlapEnd	protein_coding	WBGene00000240	pah-1	0.53
chrII	8769259	8769689	8770119	8766775	8769422	+	1590	overlapEnd	protein_coding	WBGene00010682	K08F8.5	0.73
chrII	8769259	8769689	8770119	8766809	8766838	+	2865	downstream	protein_coding	WBGene00303068	K08F8.15	0.73
chrII	8779983	8780784	8781584	8770975	8782020	+	4286	PeakInsideFeature	protein_coding	WBGene00002295	let-19	0.71
chrII	8779983	8780784	8781584	8782008	8783670	-	2055	downstream	protein_coding	WBGene00004790	sgn-1	0.71
chrII	8812177	8813040	8813904	8811370	8812633	+	1038	overlapEnd	protein_coding	WBGene00009783	rer-1	0.7
chrII	8871243	8872291	8873339	8869549	8873942	-	545	PeakInsideFeature	protein_coding	WBGene00011579	T07D4.2	0.91
chrII	8926357	8926800	8927244	8922423	8924368	+	3404	downstream	protein_coding	WBGene00007180	B0457.6	0.86
chrII	8926357	8926800	8927244	8924572	8926551	-	1238	overlapStart	protein_coding	WBGene00007178	B0457.2	0.86
chrII	8926357	8926800	8927244	8927741	8929815	+	1978	upstream	protein_coding	WBGene00000378	cct-2	0.86
chrII	8961310	8961892	8962475	8955236	8964149	-	2199	PeakInsideFeature	protein_coding	WBGene00007690	sftd-3	0.49
chrII	8961310	8961892	8962475	8960714	8961569	+	750	overlapEnd	protein_coding	WBGene00000286	cal-2	0.49
chrII	8961310	8961892	8962475	8964242	8964890	-	2674	downstream	protein_coding	WBGene00007684	C18E9.4	0.49
chrII	8986439	8986934	8987429	8985900	8988062	-	47	PeakInsideFeature	protein_coding	WBGene00007688	C18E9.8	0.67
chrII	8986439	8986934	8987429	8988359	8989544	-	2017	downstream	protein_coding	WBGene00007689	C18E9.9	0.67
chrII	9018423	9019098	9019774	9005796	9019798	-	6301	PeakInsideFeature	protein_coding	WBGene00009717	dep-1	0.94
chrII	9045793	9046189	9046585	9041510	9053664	-	1398	PeakInsideFeature	protein_coding	WBGene00011980	T24B8.7	0.79
chrII	9063507	9064085	9064663	9064167	9070840	-	3418	overlapEnd	protein_coding	WBGene00011978	T24B8.4	0.72
chrII	9092553	9093234	9093915	9091109	9093684	-	837	overlapStart	protein_coding	WBGene00007421	C07H4.1	0.78
chrII	9092553	9093234	9093915	9094710	9098605	-	3423	downstream	protein_coding	WBGene00000532	clh-5	0.78
chrII	9143854	9144589	9145324	9139650	9145353	+	2087	PeakInsideFeature	protein_coding	WBGene00012421	Y9C2UA.1	0.5
chrII	9151307	9152026	9152744	9146261	9152469	+	2661	overlapEnd	protein_coding	WBGene00012322	W07A12.4	0.53
chrII	9151307	9152026	9152744	9152531	9154336	+	1407	overlapStart	protein_coding	WBGene00000654	col-78	0.53
chrII	9226123	9226494	9226864	9223269	9225176	+	2271	downstream	protein_coding	WBGene00014209	ZK1067.3	0.48
chrII	9226123	9226494	9226864	9225186	9227214	-	294	PeakInsideFeature	protein_coding	WBGene00004174	abu-14	0.48
chrII	9257287	9257869	9258451	9259048	9261981	-	2645	downstream	protein_coding	WBGene00000170	aqp-2	0.59
chrII	9266385	9266758	9267132	9267055	9268345	+	942	overlapStart	protein_coding	WBGene00007224	C01G6.2	0.56
chrII	9287400	9287814	9288227	9285975	9289132	+	260	PeakInsideFeature	protein_coding	WBGene00006510	mtrr-1	0.51
chrII	9294735	9295980	9297225	9292017	9294033	+	2955	downstream	protein_coding	WBGene00007228	acs-7	0.75
chrII	9294735	9295980	9297225	9294025	9295818	-	1058	overlapStart	protein_coding	WBGene00007229	C01G6.9	0.75
chrII	9300918	9302264	9303609	9295915	9310304	-	845	PeakInsideFeature	protein_coding	WBGene00000289	cam-1	0.61
chrII	9332261	9332650	9333040	9329774	9331527	+	1999	downstream	protein_coding	WBGene00008404	wbp-2	0.64
chrII	9332261	9332650	9333040	9331643	9333970	+	156	PeakInsideFeature	protein_coding	WBGene00001229	eif-3.F	0.64
chrII	9619820	9620358	9620897	9617469	9624176	-	464	PeakInsideFeature	protein_coding	WBGene00001038	dnj-20	1.08
chrII	9691989	9692581	9693173	9689664	9691939	-	1779	upstream	protein_coding	WBGene00003749	nlp-11	0.5
chrII	10031415	10032253	10033091	10030190	10030970	+	1673	downstream	protein_coding	WBGene00009947	ttc-36	0.7
chrII	10031415	10032253	10033091	10030889	10033213	-	202	PeakInsideFeature	protein_coding	WBGene00009944	mtcu-2	0.7
chrII	10031415	10032253	10033091	10033266	10039980	-	4370	downstream	protein_coding	WBGene00002497	let-268	0.7
chrII	10064809	10065071	10065333	10061302	10067917	-	461	PeakInsideFeature	protein_coding	WBGene00000995	die-1	0.45
chrII	10149632	10149945	10150258	10146570	10152865	+	227	PeakInsideFeature	protein_coding	WBGene00003939	pax-3	0.54
chrII	10390400	10391236	10392071	10385333	10388133	+	4503	downstream	protein_coding	WBGene00011661	ztf-27	0.56
chrII	10390400	10391236	10392071	10391154	10393614	+	1148	overlapStart	protein_coding	WBGene00011662	T09F3.2	0.56
chrII	10390400	10391236	10392071	10391168	10391320	+	8	FeatureInsidePeak	protein_coding	WBGene00303079	T09F3.7	0.56
chrII	10455550	10456420	10457291	10452920	10455204	+	2358	downstream	protein_coding	WBGene00014060	ZK673.4	0.49
chrII	10465188	10465721	10466254	10461507	10461947	+	3994	downstream	protein_coding	WBGene00014061	ZK673.5	0.56
chrII	10465188	10465721	10466254	10464870	10465298	+	637	overlapEnd	protein_coding	WBGene00014064	sdz-37	0.56
chrII	10465188	10465721	10466254	10466852	10468358	+	1884	upstream	protein_coding	WBGene00006583	tnc-2	0.56
chrII	10465188	10465721	10466254	10468202	10470297	-	3528	downstream	protein_coding	WBGene00014063	clec-143	0.56
chrII	10736687	10737248	10737809	10737359	10738628	+	745	overlapStart	protein_coding	WBGene00008257	C52A11.3	0.64
chrII	10739662	10740056	10740449	10737359	10738628	+	2062	downstream	protein_coding	WBGene00008257	C52A11.3	0.53
chrII	10739662	10740056	10740449	10738635	10778126	-	18324	PeakInsideFeature	protein_coding	WBGene00003404	mpz-1	0.53
chrII	10839806	10840273	10840740	10824246	10841424	+	7438	PeakInsideFeature	protein_coding	WBGene00003367	mix-1	0.5
chrII	10839806	10840273	10840740	10841382	10843627	-	2231	downstream	protein_coding	WBGene00077658	M106.8	0.5
chrII	10861556	10862202	10862848	10863679	10868720	-	3997	downstream	protein_coding	WBGene00010912	gmps-1	0.74
chrII	10870202	10870672	10871142	10869196	10870827	+	660	overlapEnd	protein_coding	WBGene00000293	cap-2	0.99
chrII	10870202	10870672	10871142	10870779	10872611	-	1023	overlapEnd	protein_coding	WBGene00000880	cyn-4	0.99
chrII	10951728	10952229	10952730	10947559	10949263	+	3818	downstream	protein_coding	WBGene00010991	R03D7.5	0.67
chrII	10951728	10952229	10952730	10950352	10951603	+	1251	downstream	protein_coding	WBGene00001753	gst-5	0.67
chrII	10951728	10952229	10952730	10951592	10953165	-	149	PeakInsideFeature	protein_coding	WBGene00003783	nos-1	0.67
chrII	10951728	10952229	10952730	10953545	10956893	-	2990	downstream	protein_coding	WBGene00010992	R03D7.8	0.67
chrII	11053597	11054024	11054450	11050255	11058124	+	165	PeakInsideFeature	protein_coding	WBGene00009354	ilkp-1	0.62
chrII	11053597	11054024	11054450	11052166	11055323	-	279	PeakInsideFeature	protein_coding	WBGene00009729	F45E10.2	0.62
chrII	11183024	11183742	11184461	11181654	11183147	+	1341	overlapEnd	protein_coding	WBGene00009512	bigr-1	0.66
chrII	11183024	11183742	11184461	11183075	11184807	-	199	overlapEnd	protein_coding	WBGene00003046	lir-3	0.66
chrII	11304670	11305534	11306399	11301359	11302776	+	3466	downstream	protein_coding	WBGene00006414	raga-1	0.61
chrII	11304670	11305534	11306399	11302891	11305626	+	1275	overlapEnd	protein_coding	WBGene00011994	samp-1	0.61
chrII	11349495	11349720	11349946	11348445	11350057	+	469	PeakInsideFeature	protein_coding	WBGene00007189	pigm-1	0.43
chrII	11349495	11349720	11349946	11350192	11351373	+	1062	upstream	protein_coding	WBGene00007194	B0491.7	0.43
chrII	11381424	11381924	11382423	11375608	11383442	-	2399	PeakInsideFeature	protein_coding	WBGene00007892	C33B4.4	0.62
chrII	11468713	11469186	11469660	11464894	11468653	+	2412	downstream	protein_coding	WBGene00012203	rga-1	0.73
chrII	11468713	11469186	11469660	11468563	11469624	-	92	overlapStart	protein_coding	WBGene00044026	cisd-1	0.73
chrII	11468713	11469186	11469660	11470012	11472033	-	1836	downstream	protein_coding	WBGene00012204	mfn-1	0.73
chrII	11468713	11469186	11469660	11472135	11473575	-	3669	downstream	protein_coding	WBGene00012205	metl-1	0.73
chrII	11529562	11529818	11530074	11527168	11533816	-	674	PeakInsideFeature	protein_coding	WBGene00007013	mdt-8	0.47
chrII	11529562	11529818	11530074	11533926	11534479	-	4384	downstream	protein_coding	WBGene00077453	Y62F5A.12	0.47
chrII	11541002	11541223	11541444	11538895	11552081	-	4265	PeakInsideFeature	protein_coding	WBGene00010055	F54D5.12	0.45
chrII	11546548	11546973	11547398	11538895	11552081	-	1485	PeakInsideFeature	protein_coding	WBGene00010055	F54D5.12	0.57
chrII	11541002	11541223	11541444	11540773	11542495	-	411	PeakInsideFeature	protein_coding	WBGene00010054	gtf-2E2	0.45
chrII	11541002	11541223	11541444	11542636	11544828	-	2509	downstream	protein_coding	WBGene00010053	F54D5.9	0.45
chrII	11546548	11546973	11547398	11545701	11547360	+	442	overlapEnd	protein_coding	WBGene00001031	dnj-13	0.57
chrII	11546548	11546973	11547398	11547517	11549311	+	1441	upstream	protein_coding	WBGene00010052	F54D5.7	0.57
chrII	11676314	11677032	11677749	11676306	11679197	+	719	PeakInsideFeature	protein_coding	WBGene00008136	C47D12.2	0.62
chrII	11676314	11677032	11677749	11679091	11681236	-	3131	downstream	protein_coding	WBGene00008137	sfxn-1.4	0.62
chrII	11691053	11691452	11691851	11688943	11696059	+	1049	PeakInsideFeature	protein_coding	WBGene00002184	kel-1	1.06
chrII	11691053	11691452	11691851	11691325	11695657	-	2039	overlapEnd	protein_coding	WBGene00006617	tars-1	1.06
chrII	11963843	11964430	11965016	11962368	11965258	+	617	PeakInsideFeature	protein_coding	WBGene00012220	W03C9.2	0.56
chrII	11963843	11964430	11965016	11965523	11966931	-	1797	downstream	protein_coding	WBGene00004271	rab-7	0.56
chrII	11963843	11964430	11965016	11966885	11967544	-	2784	downstream	protein_coding	WBGene00012221	W03C9.5	0.56
chrII	12343747	12344374	12345000	12339944	12344799	+	2002	overlapEnd	protein_coding	WBGene00004945	sop-2	0.53
chrII	12343747	12344374	12345000	12344809	12345291	+	676	overlapStart	protein_coding	WBGene00206479	C44C11.6	0.53
chrII	12343747	12344374	12345000	12345285	12352243	-	4390	downstream	protein_coding	WBGene00004310	ras-1	0.53
chrII	12386358	12386744	12387130	12383463	12384692	+	2666	downstream	protein_coding	WBGene00013275	btb-14	0.51
chrII	12386358	12386744	12387130	12384593	12386881	-	1007	overlapStart	protein_coding	WBGene00013276	sre-42	0.51
chrII	12662805	12663154	12663502	12654747	12672415	+	427	PeakInsideFeature	protein_coding	WBGene00004347	rgs-4	0.72
chrII	12941225	12942022	12942820	12940101	12943928	+	7	PeakInsideFeature	protein_coding	WBGene00010268	arrd-10	0.67
chrII	12941225	12942022	12942820	12943849	12948258	-	4031	downstream	protein_coding	WBGene00010269	F58G1.7	0.67
chrII	12985304	12985734	12986163	12980591	12993117	+	1120	PeakInsideFeature	protein_coding	WBGene00000870	cyd-1	0.82
chrII	13291581	13292358	13293134	13271076	13304224	+	4708	PeakInsideFeature	protein_coding	WBGene00012989	Y48C3A.5	0.97
chrII	13670901	13671924	13672947	13669104	13669689	+	2527	downstream	protein_coding	WBGene00007841	C31C9.7	0.88
chrII	13670901	13671924	13672947	13670626	13694795	-	10786	PeakInsideFeature	protein_coding	WBGene00012999	rpoa-1	0.88
chrII	13957775	13958529	13959283	13959123	13962419	-	2242	overlapEnd	protein_coding	WBGene00012332	rpi-1	0.9
chrII	14068967	14069438	14069910	14063450	14066646	+	4390	downstream	protein_coding	WBGene00002275	lem-2	0.58
chrII	14068967	14069438	14069910	14068907	14089877	+	9954	PeakInsideFeature	protein_coding	WBGene00012730	xrn-1	0.58
chrII	14103804	14104370	14104936	14101263	14102961	+	2258	downstream	protein_coding	WBGene00014569	bkip-1	0.62
chrII	14103804	14104370	14104936	14108028	14109234	-	4261	downstream	protein_coding	WBGene00010723	cpg-7	0.62
chrII	14297472	14297902	14298332	14292819	14295717	+	3634	downstream	protein_coding	WBGene00013215	Y54G11A.4	0.53
chrII	14297472	14297902	14298332	14297305	14299620	+	560	PeakInsideFeature	protein_coding	WBGene00013216	Y54G11A.7	0.53
chrII	14297472	14297902	14298332	14299556	14302027	-	2889	downstream	protein_coding	WBGene00000831	ctl-2	0.53
chrII	14351405	14351468	14351532	14349738	14350803	+	1197	downstream	protein_coding	WBGene00013219	elof-1	0.56
chrII	14351405	14351468	14351532	14350713	14358113	-	2945	PeakInsideFeature	protein_coding	WBGene00011050	agl-1	0.56
chrII	14357050	14357403	14357756	14350713	14358113	-	2990	PeakInsideFeature	protein_coding	WBGene00011050	agl-1	0.62
chrII	14369053	14369789	14370525	14365701	14373901	+	12	PeakInsideFeature	protein_coding	WBGene00002076	imb-2	0.47
chrII	14597367	14598031	14598695	14593581	14597657	+	2412	overlapEnd	protein_coding	WBGene00007248	catp-4	0.72
chrII	14648288	14648792	14649295	14647321	14684456	-	17096	PeakInsideFeature	protein_coding	WBGene00006787	unc-52	0.49
chrII	14977966	14978312	14978658	14982592	14984009	-	4988	downstream	protein_coding	WBGene00013152	Y53F4B.5	0.55
chrII	15178654	15179055	15179456	15175943	15177345	+	2411	downstream	protein_coding	WBGene00013175	Y53F4B.36	0.49
chrII	15178654	15179055	15179456	15177345	15178594	-	1085	upstream	protein_coding	WBGene00001780	gst-32	0.49
chrII	15178654	15179055	15179456	15179906	15183239	-	2517	downstream	protein_coding	WBGene00001782	gst-34	0.49
chrII	15205338	15205783	15206228	15196733	15229725	+	7446	PeakInsideFeature	protein_coding	WBGene00021597	spsb-1	0.7
chrIII	80025	81098	82172	69850	86384	-	2981	PeakInsideFeature	protein_coding	WBGene00018794	attf-3	0.54
chrIII	503349	504126	504904	505241	512217	-	4603	downstream	protein_coding	WBGene00017937	F30H5.3	0.76
chrIII	832997	833356	833715	832982	835814	+	1042	PeakInsideFeature	protein_coding	WBGene00019327	zip-2	1.15
chrIII	832997	833356	833715	835751	839591	-	4315	downstream	protein_coding	WBGene00019331	dos-3	1.15
chrIII	890553	890867	891181	889801	891243	-	345	PeakInsideFeature	protein_coding	WBGene00306002	T24C4.10	0.5
chrIII	890553	890867	891181	891326	895712	-	2652	downstream	protein_coding	WBGene00020763	ztf-18	0.5
chrIII	1579373	1580291	1581209	1576751	1580857	+	1487	overlapEnd	protein_coding	WBGene00021246	Y22D7AL.7	0.77
chrIII	1919076	1919814	1920551	1905958	1939570	+	2950	PeakInsideFeature	protein_coding	WBGene00004128	pqn-41	0.5
chrIII	2045013	2045383	2045753	2034988	2048007	-	3885	PeakInsideFeature	protein_coding	WBGene00001063	dpy-1	0.49
chrIII	2297923	2298252	2298582	2295328	2304927	-	1875	PeakInsideFeature	protein_coding	WBGene00021863	Y54F10BM.9	0.48
chrIII	2429099	2429454	2429808	2426316	2429381	+	1605	overlapEnd	protein_coding	WBGene00306003	W04B5.8	0.68
chrIII	2710378	2710756	2711135	2699663	2786859	+	32505	PeakInsideFeature	protein_coding	WBGene00022170	cox-6B	0.85
chrIII	2757197	2757558	2757918	2699663	2786859	+	14297	PeakInsideFeature	protein_coding	WBGene00022170	cox-6B	0.69
chrIII	2761097	2761602	2762107	2699663	2786859	+	18341	PeakInsideFeature	protein_coding	WBGene00022170	cox-6B	0.49
chrIII	2710378	2710756	2711135	2707726	2716614	-	1414	PeakInsideFeature	protein_coding	WBGene00022175	Y71H2AM.10	0.85
chrIII	2757197	2757558	2757918	2757084	2760816	-	1392	PeakInsideFeature	protein_coding	WBGene00022181	pho-9	0.69
chrIII	2761097	2761602	2762107	2764010	2768679	-	4742	downstream	protein_coding	WBGene00022182	swsn-3	0.49
chrIII	3036376	3036708	3037039	2994514	3040846	-	19028	PeakInsideFeature	protein_coding	WBGene00000898	daf-2	0.66
chrIII	3353082	3353747	3354412	3344873	3363427	+	403	PeakInsideFeature	protein_coding	WBGene00001559	gei-1	0.7
chrIII	3355041	3355686	3356332	3344873	3363427	+	1536	PeakInsideFeature	protein_coding	WBGene00001559	gei-1	0.6
chrIII	3448564	3449040	3449516	3447016	3452613	-	774	PeakInsideFeature	protein_coding	WBGene00010451	K01A11.3	0.47
chrIII	3485931	3486297	3486663	3482591	3484835	+	2584	downstream	protein_coding	WBGene00007925	C34C12.6	0.53
chrIII	3485931	3486297	3486663	3484773	3488341	-	260	PeakInsideFeature	protein_coding	WBGene00007926	C34C12.7	0.53
chrIII	3507374	3508216	3509059	3505643	3510033	-	378	PeakInsideFeature	protein_coding	WBGene00010810	M01F1.4	0.75
chrIII	3549042	3549669	3550296	3548317	3549019	+	1001	downstream	protein_coding	WBGene00219296	C54C6.11	0.68
chrIII	3549042	3549669	3550296	3549410	3549850	-	39	FeatureInsidePeak	protein_coding	WBGene00008287	C54C6.5	0.68
chrIII	3596761	3597865	3598969	3590722	3611971	+	3481	PeakInsideFeature	protein_coding	WBGene00004213	ptp-1	0.59
chrIII	3725003	3725496	3725988	3724222	3724980	-	895	upstream	protein_coding	WBGene00184990	C14B1.12	0.65
chrIII	3725003	3725496	3725988	3725075	3726500	-	291	overlapEnd	protein_coding	WBGene00007580	C14B1.9	0.65
chrIII	3725003	3725496	3725988	3726709	3729620	-	2668	downstream	protein_coding	WBGene00045484	F34D10.9	0.65
chrIII	3768461	3768850	3769240	3768500	3770328	+	564	overlapStart	protein_coding	WBGene00008092	gmeb-3	0.45
chrIII	3768461	3768850	3769240	3771425	3773326	-	3525	downstream	protein_coding	WBGene00002267	lec-4	0.45
chrIII	3794163	3795090	3796017	3789979	3800467	-	133	PeakInsideFeature	protein_coding	WBGene00003476	mtm-3	0.61
chrIII	3826159	3826629	3827099	3822403	3826260	+	2297	overlapEnd	protein_coding	WBGene00000137	amx-1	0.81
chrIII	3826159	3826629	3827099	3826255	3829205	-	1101	overlapEnd	protein_coding	WBGene00011260	cnnm-5	0.81
chrIII	3826159	3826629	3827099	3829583	3831481	-	3903	downstream	protein_coding	WBGene00007970	C36A4.10	0.81
chrIII	4098290	4098831	4099372	4096045	4096915	+	2351	downstream	protein_coding	WBGene00007273	C03C10.7	0.51
chrIII	4098290	4098831	4099372	4096896	4098190	-	1288	upstream	protein_coding	WBGene00007270	rei-1	0.51
chrIII	4119146	4120118	4121090	4115385	4147278	+	11213	PeakInsideFeature	protein_coding	WBGene00006830	unc-103	0.65
chrIII	4128649	4129024	4129399	4115385	4147278	+	2307	PeakInsideFeature	protein_coding	WBGene00006830	unc-103	0.82
chrIII	4131249	4132032	4132814	4115385	4147278	+	700	PeakInsideFeature	protein_coding	WBGene00006830	unc-103	0.63
chrIII	4147511	4148108	4148704	4147425	4151598	-	1403	PeakInsideFeature	protein_coding	WBGene00007631	wht-3	0.66
chrIII	4213797	4214287	4214777	4209488	4216749	+	1168	PeakInsideFeature	protein_coding	WBGene00009647	phlp-2	0.73
chrIII	4222388	4222873	4223358	4216763	4228108	-	437	PeakInsideFeature	protein_coding	WBGene00003401	mpk-1	0.74
chrIII	4261194	4262126	4263057	4248152	4263148	-	6476	PeakInsideFeature	protein_coding	WBGene00011604	T08A11.1	0.48
chrIII	4261194	4262126	4263057	4263786	4269270	-	4402	downstream	protein_coding	WBGene00011605	sftb-1	0.48
chrIII	4425426	4426474	4427521	4419848	4423375	+	4862	downstream	protein_coding	WBGene00000520	cku-80	0.48
chrIII	4425426	4426474	4427521	4423707	4429502	-	130	PeakInsideFeature	protein_coding	WBGene00007791	C28A5.6	0.48
chrIII	4509725	4510128	4510532	4508855	4512162	+	380	PeakInsideFeature	protein_coding	WBGene00009115	F25F2.1	0.63
chrIII	4550371	4550808	4551246	4549039	4551567	+	505	PeakInsideFeature	protein_coding	WBGene00010907	M88.4	0.51
chrIII	4552881	4553323	4553765	4549039	4551567	+	3020	downstream	protein_coding	WBGene00010907	M88.4	0.92
chrIII	4567207	4567836	4568466	4562738	4566283	+	3325	downstream	protein_coding	WBGene00003915	pan-1	0.65
chrIII	4567207	4567836	4568466	4566275	4568130	-	633	overlapStart	protein_coding	WBGene00009439	mlcd-1	0.65
chrIII	4586864	4587246	4587628	4581795	4583893	+	4402	downstream	protein_coding	WBGene00009445	F35G12.12	0.68
chrIII	4586864	4587246	4587628	4584118	4586756	+	1809	downstream	protein_coding	WBGene00009442	F35G12.5	0.68
chrIII	4586864	4587246	4587628	4586538	4587330	-	312	overlapStart	protein_coding	WBGene00009443	F35G12.7	0.68
chrIII	4597499	4597927	4598355	4593231	4593827	+	4398	downstream	protein_coding	WBGene00009444	erh-2	0.6
chrIII	4597499	4597927	4598355	4596059	4612384	-	6294	PeakInsideFeature	protein_coding	WBGene00004760	sel-2	0.6
chrIII	4684241	4684802	4685363	4680013	4681562	+	4014	downstream	protein_coding	WBGene00005169	srg-11	0.76
chrIII	4684241	4684802	4685363	4686097	4688456	-	2474	downstream	protein_coding	WBGene00044078	tag-243	0.76
chrIII	4718688	4719106	4719524	4715293	4720670	-	1124	PeakInsideFeature	protein_coding	WBGene00001259	emb-5	0.71
chrIII	4724696	4725213	4725730	4722095	4730919	+	1294	PeakInsideFeature	protein_coding	WBGene00000068	acy-1	0.71
chrIII	4862582	4863260	4863937	4859339	4860772	+	3204	downstream	protein_coding	WBGene00016443	C35D10.6	0.59
chrIII	4862582	4863260	4863937	4862351	4863426	+	371	overlapEnd	protein_coding	WBGene00016442	C35D10.5	0.59
chrIII	4862582	4863260	4863937	4863427	4866948	+	1927	overlapStart	protein_coding	WBGene00000767	coq-8	0.59
chrIII	5096142	5096508	5096873	5094806	5095009	+	1600	downstream	protein_coding	WBGene00284847	F54D8.10	0.63
chrIII	5125195	5126544	5127894	5109701	5130676	+	6355	PeakInsideFeature	protein_coding	WBGene00004728	sax-2	0.89
chrIII	5173656	5174362	5175069	5172720	5173338	+	1333	downstream	protein_coding	WBGene00019631	K10D2.5	0.74
chrIII	5173656	5174362	5175069	5173439	5173809	+	738	overlapEnd	protein_coding	WBGene00019630	emb-1	0.74
chrIII	5229792	5230174	5230555	5225621	5226804	+	3961	downstream	protein_coding	WBGene00003588	nex-1	0.47
chrIII	5229792	5230174	5230555	5228417	5230536	+	697	overlapEnd	protein_coding	WBGene00000229	atp-2	0.47
chrIII	5258598	5258938	5259279	5254438	5258886	+	2276	overlapEnd	protein_coding	WBGene00001660	gop-1	0.57
chrIII	5258598	5258938	5259279	5259023	5260512	+	829	overlapStart	protein_coding	WBGene00001661	gop-2	0.57
chrIII	5264777	5265130	5265483	5260694	5263837	+	2864	downstream	protein_coding	WBGene00001662	gop-3	0.47
chrIII	5258598	5258938	5259279	5262675	5263399	-	4099	downstream	protein_coding	WBGene00016410	C34E10.9	0.57
chrIII	5264777	5265130	5265483	5263943	5264996	+	660	overlapEnd	protein_coding	WBGene00001823	hap-1	0.47
chrIII	5264777	5265130	5265483	5265113	5267204	+	1028	overlapStart	protein_coding	WBGene00001740	gro-1	0.47
chrIII	5277251	5277622	5277994	5275251	5277802	+	1095	overlapEnd	protein_coding	WBGene00006590	toc-1	0.82
chrIII	5277251	5277622	5277994	5277894	5279344	+	997	overlapStart	protein_coding	WBGene00000536	clk-1	0.82
chrIII	5282202	5282971	5283740	5277894	5279344	+	4352	downstream	protein_coding	WBGene00000536	clk-1	0.55
chrIII	5282202	5282971	5283740	5286086	5286305	-	3224	downstream	protein_coding	WBGene00022600	ZC395.11	0.55
chrIII	5333586	5334638	5335690	5326623	5333620	+	4516	overlapEnd	protein_coding	WBGene00018672	sorf-2	0.62
chrIII	5406430	5406838	5407247	5406034	5408106	+	232	PeakInsideFeature	protein_coding	WBGene00020967	W03A5.2	0.93
chrIII	5460655	5461404	5462153	5453590	5460347	+	4435	downstream	protein_coding	WBGene00018611	F48E8.4	0.45
chrIII	5460655	5461404	5462153	5461379	5464384	+	1477	overlapStart	protein_coding	WBGene00018610	F48E8.3	0.45
chrIII	5493628	5494548	5495468	5487553	5498958	+	1292	PeakInsideFeature	protein_coding	WBGene00019832	osg-1	0.78
chrIII	5493628	5494548	5495468	5492925	5495268	-	451	overlapStart	protein_coding	WBGene00019837	R02F2.8	0.78
chrIII	5566031	5566315	5566599	5565025	5567382	+	111	PeakInsideFeature	protein_coding	WBGene00003371	mlc-3	0.64
chrIII	5566031	5566315	5566599	5568213	5568779	-	2181	downstream	protein_coding	WBGene00017305	nspb-12	0.64
chrIII	5587467	5588126	5588784	5583125	5584522	+	4302	downstream	protein_coding	WBGene00006731	uev-2	0.88
chrIII	5587467	5588126	5588784	5584947	5587110	+	2097	downstream	protein_coding	WBGene00018965	F56D2.3	0.88
chrIII	5587467	5588126	5588784	5587263	5589128	+	69	PeakInsideFeature	protein_coding	WBGene00018964	F56D2.2	0.88
chrIII	5587467	5588126	5588784	5589036	5591718	-	2251	downstream	protein_coding	WBGene00018967	ddx-15	0.88
chrIII	5625555	5625972	5626389	5625135	5632323	+	2757	PeakInsideFeature	protein_coding	WBGene00000900	daf-4	0.51
chrIII	5757715	5758445	5759175	5755539	5765816	+	2232	PeakInsideFeature	protein_coding	WBGene00002048	ida-1	0.43
chrIII	5793035	5793439	5793843	5791119	5803160	-	3700	PeakInsideFeature	protein_coding	WBGene00020964	polq-1	0.48
chrIII	5811195	5811989	5812783	5807020	5809219	+	3869	downstream	protein_coding	WBGene00020018	R12B2.2	0.55
chrIII	5932387	5932832	5933278	5931721	5932788	+	577	overlapEnd	protein_coding	WBGene00271775	EGAP1.5	0.59
chrIII	5936184	5936656	5937127	5931721	5932788	+	4401	downstream	protein_coding	WBGene00271775	EGAP1.5	1.15
chrIII	5932387	5932832	5933278	5935690	5937220	-	3623	downstream	protein_coding	WBGene00017146	EGAP1.1	0.59
chrIII	5936184	5936656	5937127	5935690	5937220	-	201	PeakInsideFeature	protein_coding	WBGene00017146	EGAP1.1	1.15
chrIII	5976228	5976759	5977290	5976781	5982126	-	2694	overlapEnd	protein_coding	WBGene00001489	frm-2	0.5
chrIII	5984044	5985055	5986066	5985640	5985858	+	694	FeatureInsidePeak	protein_coding	WBGene00020211	T04C9.3	0.59
chrIII	6017297	6017454	6017610	6013447	6019562	-	949	PeakInsideFeature	protein_coding	WBGene00003796	npp-10	0.5
chrIII	6126779	6127240	6127702	6124023	6136278	-	2910	PeakInsideFeature	protein_coding	WBGene00021534	mvk-1	0.66
chrIII	6140666	6141397	6142128	6141959	6149597	-	4381	overlapEnd	protein_coding	WBGene00021535	wht-7	0.59
chrIII	6145175	6146316	6147457	6141959	6149597	-	538	PeakInsideFeature	protein_coding	WBGene00021535	wht-7	0.64
chrIII	6145175	6146316	6147457	6146258	6148065	+	845	overlapStart	protein_coding	WBGene00021533	Y42G9A.3	0.64
chrIII	6182717	6183432	6184146	6180962	6183218	-	1342	overlapStart	protein_coding	WBGene00003546	nas-28	0.6
chrIII	6221529	6222046	6222562	6217416	6224444	+	1116	PeakInsideFeature	protein_coding	WBGene00001989	hot-4	0.78
chrIII	6251670	6252131	6252592	6248637	6251607	+	2009	downstream	protein_coding	WBGene00020437	stt-3	0.9
chrIII	6254132	6254847	6255562	6248637	6251607	+	4725	downstream	protein_coding	WBGene00020437	stt-3	0.6
chrIII	6254132	6254847	6255562	6251811	6271283	+	6700	PeakInsideFeature	protein_coding	WBGene00020436	amdh-1	0.6
chrIII	6251670	6252131	6252592	6253553	6254837	-	2064	downstream	protein_coding	WBGene00005166	srg-8	0.9
chrIII	6254132	6254847	6255562	6253553	6254837	-	652	overlapStart	protein_coding	WBGene00005166	srg-8	0.6
chrIII	6251670	6252131	6252592	6255459	6256775	-	3986	downstream	protein_coding	WBGene00005167	srg-9	0.9
chrIII	6254132	6254847	6255562	6255459	6256775	-	1270	overlapEnd	protein_coding	WBGene00005167	srg-9	0.6
chrIII	6254132	6254847	6255562	6256948	6258362	-	2808	downstream	protein_coding	WBGene00005159	srg-1	0.6
chrIII	6254132	6254847	6255562	6258590	6260215	-	4555	downstream	protein_coding	WBGene00005160	srg-2	0.6
chrIII	6286605	6287618	6288631	6286624	6287295	-	658	FeatureInsidePeak	protein_coding	WBGene00018562	F47D12.6	0.69
chrIII	6354356	6355095	6355834	6353384	6366661	+	4927	PeakInsideFeature	protein_coding	WBGene00016977	akap-1	0.53
chrIII	6358796	6359240	6359684	6353384	6366661	+	782	PeakInsideFeature	protein_coding	WBGene00016977	akap-1	0.85
chrIII	6405566	6406201	6406836	6410020	6412014	-	4816	downstream	protein_coding	WBGene00015483	C05D11.5	0.71
chrIII	6446068	6446440	6446811	6444693	6446907	-	640	PeakInsideFeature	protein_coding	WBGene00002855	let-721	0.48
chrIII	6446068	6446440	6446811	6448131	6450696	-	2973	downstream	protein_coding	WBGene00020822	T26A5.6	0.48
chrIII	6500433	6500996	6501559	6495673	6498213	+	4053	downstream	protein_coding	WBGene00044455	F23F12.13	0.63
chrIII	6500433	6500996	6501559	6498476	6500110	+	1703	downstream	protein_coding	WBGene00017752	sdz-15	0.63
chrIII	6508466	6508623	6508780	6500514	6508072	+	4330	downstream	protein_coding	WBGene00017751	F23F12.3	0.44
chrIII	6508466	6508623	6508780	6508132	6509499	+	192	PeakInsideFeature	protein_coding	WBGene00017756	F23F12.12	0.44
chrIII	6510862	6511310	6511759	6508132	6509499	+	2494	downstream	protein_coding	WBGene00017756	F23F12.12	0.83
chrIII	6508466	6508623	6508780	6509445	6514773	-	3486	downstream	protein_coding	WBGene00000044	acr-5	0.44
chrIII	6510862	6511310	6511759	6509445	6514773	-	799	PeakInsideFeature	protein_coding	WBGene00000044	acr-5	0.83
chrIII	6551756	6553410	6555064	6553627	6558587	-	2697	overlapEnd	protein_coding	WBGene00015642	C09E7.8	0.64
chrIII	6727480	6728188	6728896	6723389	6725724	+	3631	downstream	protein_coding	WBGene00018131	F37A4.1	0.66
chrIII	6727480	6728188	6728896	6725789	6728059	+	1264	overlapEnd	protein_coding	WBGene00022420	wdr-4	0.66
chrIII	6727480	6728188	6728896	6727998	6730285	-	953	overlapEnd	protein_coding	WBGene00044452	Y102E9.5	0.66
chrIII	6780105	6780511	6780917	6746308	6794764	+	9975	PeakInsideFeature	protein_coding	WBGene00000998	dig-1	0.54
chrIII	6794173	6795420	6796667	6795626	6797774	+	1280	overlapStart	protein_coding	WBGene00019907	R05H11.1	0.64
chrIII	6927692	6927838	6927984	6923971	6928825	-	1440	PeakInsideFeature	protein_coding	WBGene00018998	flap-1	0.61
chrIII	6961781	6962130	6962480	6959110	6962001	-	1574	overlapStart	protein_coding	WBGene00004462	rpn-6.1	0.58
chrIII	6961781	6962130	6962480	6962090	6963319	+	574	overlapStart	protein_coding	WBGene00018996	F57B9.1	0.58
chrIII	6961781	6962130	6962480	6963620	6968130	-	3745	downstream	protein_coding	WBGene00017951	panl-2	0.58
chrIII	6980866	6981609	6982352	6979884	6981785	+	774	overlapEnd	protein_coding	WBGene00000443	ceh-20	0.58
chrIII	6980866	6981609	6982352	6982081	6983062	+	962	overlapStart	protein_coding	WBGene00017952	F31E3.6	0.58
chrIII	6993714	6994428	6995142	6990168	7002310	+	1811	PeakInsideFeature	protein_coding	WBGene00004182	prk-1	0.58
chrIII	7072359	7072448	7072538	7069063	7069732	+	3050	downstream	protein_coding	WBGene00045190	R01H2.8	0.49
chrIII	7072359	7072448	7072538	7070281	7070885	+	1865	downstream	protein_coding	WBGene00022733	tmem-17	0.49
chrIII	7072359	7072448	7072538	7070890	7072552	-	727	PeakInsideFeature	protein_coding	WBGene00003022	lin-37	0.49
chrIII	7072359	7072448	7072538	7072613	7073851	-	784	downstream	protein_coding	WBGene00022734	ZK418.5	0.49
chrIII	7072359	7072448	7072538	7074249	7076486	-	2919	downstream	protein_coding	WBGene00220259	ZK418.13	0.49
chrIII	7194708	7195046	7195383	7194096	7195425	-	285	PeakInsideFeature	protein_coding	WBGene00044005	F37C12.18	0.52
chrIII	7194708	7195046	7195383	7196224	7198073	-	2102	downstream	protein_coding	WBGene00018154	exos-9	0.52
chrIII	7194708	7195046	7195383	7198151	7198884	-	3471	downstream	protein_coding	WBGene00020112	pfd-5	0.52
chrIII	7206606	7207186	7207766	7202206	7207664	+	2251	overlapEnd	protein_coding	WBGene00006592	dpy-31	0.54
chrIII	7206606	7207186	7207766	7208447	7209789	+	1932	upstream	protein_coding	WBGene00004417	rpl-6	0.54
chrIII	7239483	7240630	7241778	7239027	7241277	+	478	overlapEnd	protein_coding	WBGene00004189	pars-1	0.59
chrIII	7239483	7240630	7241778	7241365	7242950	+	1527	overlapStart	protein_coding	WBGene00020635	ztf-31	0.59
chrIII	7278538	7279211	7279884	7277599	7281199	+	188	PeakInsideFeature	protein_coding	WBGene00015165	B0361.11	0.51
chrIII	7335303	7335945	7336587	7336587	7338765	+	1731	upstream	protein_coding	WBGene00001748	gsp-2	0.7
chrIII	7526221	7526816	7527411	7521463	7524870	+	3649	downstream	protein_coding	WBGene00002986	lig-4	0.52
chrIII	7654278	7655094	7655911	7650553	7656032	-	1801	PeakInsideFeature	protein_coding	WBGene00001470	baz-2	0.74
chrIII	7654278	7655094	7655911	7656719	7657171	+	1851	upstream	protein_coding	WBGene00194729	ZK783.7	0.74
chrIII	7702033	7702227	7702421	7700338	7709491	-	2687	PeakInsideFeature	protein_coding	WBGene00003002	lin-13	0.5
chrIII	7717309	7717866	7718424	7712309	7717314	+	3054	overlapEnd	protein_coding	WBGene00015386	C03B8.3	0.66
chrIII	7720868	7721349	7721830	7719729	7738105	+	7568	PeakInsideFeature	protein_coding	WBGene00003559	ncl-1	1.02
chrIII	7776266	7776874	7777482	7773134	7773857	+	3378	downstream	protein_coding	WBGene00022791	ZK686.1	0.51
chrIII	7776266	7776874	7777482	7774677	7776033	-	1519	upstream	protein_coding	WBGene00015590	bath-15	0.51
chrIII	7776266	7776874	7777482	7776835	7783454	-	3270	overlapEnd	protein_coding	WBGene00003102	mab-5	0.51
chrIII	7794994	7795630	7796266	7793446	7795409	-	1202	overlapStart	protein_coding	WBGene00015591	cyk-7	0.51
chrIII	7831658	7832218	7832777	7829411	7832494	+	1265	overlapEnd	protein_coding	WBGene00022785	kcmf-1	0.75
chrIII	7879601	7880430	7881258	7873781	7877194	+	4942	downstream	protein_coding	WBGene00015332	tyr-1	0.83
chrIII	7879601	7880430	7881258	7881113	7883000	-	1626	overlapEnd	protein_coding	WBGene00022803	ZK688.9	0.83
chrIII	7882845	7883080	7883315	7881113	7883000	-	1023	overlapStart	protein_coding	WBGene00022803	ZK688.9	0.53
chrIII	7879601	7880430	7881258	7883574	7884963	-	3838	downstream	protein_coding	WBGene00044762	ZK688.11	0.83
chrIII	7882845	7883080	7883315	7883574	7884963	-	1188	downstream	protein_coding	WBGene00044762	ZK688.11	0.53
chrIII	7957501	7958096	7958690	7952623	7955825	+	3872	downstream	protein_coding	WBGene00045246	C29E4.15	0.82
chrIII	7957501	7958096	7958690	7955776	7957065	-	1675	upstream	protein_coding	WBGene00016206	C29E4.9	0.82
chrIII	7957501	7958096	7958690	7957095	7958114	-	491	overlapStart	protein_coding	WBGene00016208	C29E4.11	0.82
chrIII	7957501	7958096	7958690	7958673	7958972	-	726	overlapEnd	protein_coding	WBGene00305131	F54H12.10	0.82
chrIII	7957501	7958096	7958690	7961596	7962741	-	4072	downstream	protein_coding	WBGene00018844	F54H12.4	0.82
chrIII	8022171	8022582	8022992	8022463	8025195	+	1247	overlapStart	protein_coding	WBGene00018407	F44B9.2	0.66
chrIII	8022171	8022582	8022992	8025185	8028042	-	4031	downstream	protein_coding	WBGene00004125	mdt-30	0.66
chrIII	8073278	8073798	8074319	8067289	8071463	+	4422	downstream	protein_coding	WBGene00000448	pros-1	0.51
chrIII	8073278	8073798	8074319	8071967	8080281	-	2326	PeakInsideFeature	protein_coding	WBGene00000939	dcr-1	0.51
chrIII	8106380	8106984	8107588	8101348	8104069	+	4275	downstream	protein_coding	WBGene00004042	plk-1	0.73
chrIII	8107877	8108364	8108851	8108790	8111213	+	1637	overlapStart	protein_coding	WBGene00015753	C14B9.3	0.73
chrIII	8136976	8137322	8137667	8133665	8136649	+	2165	downstream	protein_coding	WBGene00015752	C14B9.2	0.82
chrIII	8136976	8137322	8137667	8138077	8139631	+	1532	upstream	protein_coding	WBGene00002011	hsp-12.2	0.82
chrIII	8136976	8137322	8137667	8139621	8144629	-	4803	downstream	protein_coding	WBGene00015754	C14B9.8	0.82
chrIII	8148935	8149312	8149690	8145015	8145974	+	3817	downstream	protein_coding	WBGene00017044	mrpl-18	0.42
chrIII	8155731	8156529	8157327	8148963	8154628	+	4733	downstream	protein_coding	WBGene00017042	D2007.2	0.54
chrIII	8155731	8156529	8157327	8155466	8156080	+	756	overlapEnd	protein_coding	WBGene00017041	D2007.1	0.54
chrIII	8155731	8156529	8157327	8155947	8158190	-	539	overlapEnd	protein_coding	WBGene00017045	atg-13	0.54
chrIII	8155731	8156529	8157327	8159156	8161338	-	3718	downstream	protein_coding	WBGene00086546	cil-1	0.54
chrIII	8203733	8204396	8205058	8203054	8205181	+	278	PeakInsideFeature	protein_coding	WBGene00004899	snb-5	0.66
chrIII	8203733	8204396	8205058	8205124	8209875	-	3103	downstream	protein_coding	WBGene00016242	C30A5.10	0.66
chrIII	8241873	8242266	8242658	8240872	8243029	-	315	PeakInsideFeature	protein_coding	WBGene00015352	C02F5.12	0.57
chrIII	8241873	8242266	8242658	8243122	8244092	-	1341	downstream	protein_coding	WBGene00003952	pbs-6	0.57
chrIII	8288110	8289092	8290074	8279101	8305837	+	3377	PeakInsideFeature	protein_coding	WBGene00003243	mig-10	0.78
chrIII	8355482	8356230	8356977	8356887	8358327	-	1377	overlapEnd	protein_coding	WBGene00019881	R05D3.8	0.61
chrIII	8555276	8556210	8557144	8552165	8553842	+	3206	downstream	protein_coding	WBGene00043097	C02D5.4	0.77
chrIII	8555276	8556210	8557144	8554772	8555744	+	952	overlapEnd	protein_coding	WBGene00015337	gsto-2	0.77
chrIII	8697549	8697980	8698410	8693622	8699521	+	1408	PeakInsideFeature	protein_coding	WBGene00015128	B0303.7	0.93
chrIII	8697549	8697980	8698410	8699480	8700339	-	1929	downstream	protein_coding	WBGene00015129	sdz-1	0.93
chrIII	8754459	8755247	8756035	8749680	8757089	+	1862	PeakInsideFeature	protein_coding	WBGene00004856	sma-2	0.65
chrIII	8754459	8755247	8756035	8752095	8754750	-	1824	overlapStart	protein_coding	WBGene00022722	tomm-70	0.65
chrIII	8754459	8755247	8756035	8756990	8761090	-	3793	downstream	protein_coding	WBGene00019801	aak-1	0.65
chrIII	8804508	8804995	8805482	8791535	8806305	+	6075	PeakInsideFeature	protein_coding	WBGene00006975	zfp-1	0.5
chrIII	8804508	8804995	8805482	8806231	8807346	-	1793	downstream	protein_coding	WBGene00018835	F54F2.7	0.5
chrIII	8804508	8804995	8805482	8807482	8809295	-	3393	downstream	protein_coding	WBGene00004201	prx-19	0.5
chrIII	8885252	8885492	8885731	8882707	8885488	-	1394	overlapStart	protein_coding	WBGene00014021	svop-1	0.48
chrIII	8885252	8885492	8885731	8888193	8889156	-	3182	downstream	protein_coding	WBGene00014031	ZK637.14	0.48
chrIII	8897940	8898168	8898397	8893764	8894691	+	3940	downstream	protein_coding	WBGene00014024	ZK637.4	0.57
chrIII	8897940	8898168	8898397	8895082	8896654	+	2300	downstream	protein_coding	WBGene00014025	asna-1	0.57
chrIII	8897940	8898168	8898397	8900237	8904131	-	4016	downstream	protein_coding	WBGene00002998	lin-9	0.57
chrIII	8953670	8954722	8955773	8952886	8956196	-	181	PeakInsideFeature	protein_coding	WBGene00014036	ZK643.5	0.62
chrIII	8953670	8954722	8955773	8957701	8960764	-	4510	downstream	protein_coding	WBGene00014037	ZK643.6	0.62
chrIII	9051822	9052508	9053195	9051596	9053790	-	185	PeakInsideFeature	protein_coding	WBGene00011300	R107.5	0.87
chrIII	9170803	9171001	9171199	9168073	9172802	-	563	PeakInsideFeature	protein_coding	WBGene00002081	ina-1	0.44
chrIII	9181470	9181778	9182087	9181546	9185888	+	1939	overlapStart	protein_coding	WBGene00006526	tax-4	0.85
chrIII	9443843	9444484	9445126	9439699	9440948	+	4160	downstream	protein_coding	WBGene00010035	F54C8.1	0.79
chrIII	9443843	9444484	9445126	9441557	9443634	-	1888	upstream	protein_coding	WBGene00010037	F54C8.4	0.79
chrIII	9443843	9444484	9445126	9443816	9449931	-	2389	PeakInsideFeature	protein_coding	WBGene00010039	F54C8.6	0.79
chrIII	9462803	9463263	9463723	9456608	9463007	+	3455	overlapEnd	protein_coding	WBGene00004980	spk-1	0.49
chrIII	9464114	9464194	9464273	9456608	9463007	+	4386	downstream	protein_coding	WBGene00004980	spk-1	0.49
chrIII	9462803	9463263	9463723	9462978	9465965	-	1208	overlapEnd	protein_coding	WBGene00007186	B0464.6	0.49
chrIII	9464114	9464194	9464273	9462978	9465965	-	277	PeakInsideFeature	protein_coding	WBGene00007186	B0464.6	0.49
chrIII	9604085	9604646	9605206	9603003	9608750	-	1230	PeakInsideFeature	protein_coding	WBGene00010228	clec-161	0.54
chrIII	9662745	9663697	9664649	9663290	9667641	-	1768	overlapEnd	protein_coding	WBGene00007405	C07A9.9	0.59
chrIII	9949845	9950441	9951037	9947405	9948172	+	2652	downstream	protein_coding	WBGene00010542	K03H1.7	0.86
chrIII	9949845	9950441	9951037	9947745	9950344	-	1396	overlapStart	protein_coding	WBGene00044903	K03H1.13	0.86
chrIII	9949845	9950441	9951037	9950417	9951964	-	749	overlapEnd	protein_coding	WBGene00010546	K03H1.11	0.86
chrIII	9949845	9950441	9951037	9952060	9956215	-	3696	downstream	protein_coding	WBGene00003389	mog-1	0.86
chrIII	10123530	10123956	10124383	10120781	10122925	+	2103	downstream	protein_coding	WBGene00044072	ham-3	0.52
chrIII	10209115	10209760	10210404	10203821	10209704	+	2997	overlapEnd	protein_coding	WBGene00011867	chc-1	0.5
chrIII	10209115	10209760	10210404	10209840	10211093	+	706	overlapStart	protein_coding	WBGene00011871	T20G5.9	0.5
chrIII	10209115	10209760	10210404	10211002	10211946	-	1714	downstream	protein_coding	WBGene00011872	blos-1	0.5
chrIII	10255671	10256142	10256613	10249111	10254709	+	4232	downstream	protein_coding	WBGene00000768	cor-1	0.81
chrIII	10255671	10256142	10256613	10254818	10257221	+	122	PeakInsideFeature	protein_coding	WBGene00010972	R01H10.4	0.81
chrIII	10255671	10256142	10256613	10257173	10258741	-	1815	downstream	protein_coding	WBGene00010973	rip-1	0.81
chrIII	10255671	10256142	10256613	10258831	10261782	-	4164	downstream	protein_coding	WBGene00010974	bbs-5	0.81
chrIII	10369956	10370476	10370995	10364956	10373234	+	1381	PeakInsideFeature	protein_coding	WBGene00008018	tbc-8	0.59
chrIII	10516574	10517054	10517533	10507058	10518596	+	4227	PeakInsideFeature	protein_coding	WBGene00009654	sly-1	0.74
chrIII	10746916	10747675	10748434	10742810	10746675	+	2932	downstream	protein_coding	WBGene00004361	rib-2	0.64
chrIII	10746916	10747675	10748434	10746581	10747728	-	520	overlapStart	protein_coding	WBGene00004302	ran-1	0.64
chrIII	10746916	10747675	10748434	10748429	10750080	+	1579	overlapStart	protein_coding	WBGene00010478	K01G5.5	0.64
chrIII	10793084	10793454	10793824	10794349	10796369	+	1905	upstream	protein_coding	WBGene00012661	clec-163	0.44
chrIII	10811381	10811738	10812095	10805925	10811001	+	3275	downstream	protein_coding	WBGene00002219	klp-7	0.68
chrIII	10811381	10811738	10812095	10811906	10816850	-	2640	overlapEnd	protein_coding	WBGene00004736	sca-1	0.68
chrIII	11171463	11172549	11173635	11170890	11195201	-	10496	PeakInsideFeature	protein_coding	WBGene00006604	tra-1	0.56
chrIII	11414088	11414254	11414419	11410678	11424661	+	3415	PeakInsideFeature	protein_coding	WBGene00006683	twk-31	0.48
chrIII	11669658	11669881	11670104	11657767	11693981	+	5993	PeakInsideFeature	protein_coding	WBGene00000793	crh-1	0.45
chrIII	11834085	11834290	11834496	11831012	11846465	-	4448	PeakInsideFeature	protein_coding	WBGene00003826	ntl-3	0.46
chrIII	12301907	12302267	12302627	12283133	12303184	-	9108	PeakInsideFeature	protein_coding	WBGene00003414	mrp-8	0.47
chrIII	12334612	12335074	12335535	12327914	12332275	+	4979	downstream	protein_coding	WBGene00013560	zip-12	0.81
chrIII	12334612	12335074	12335535	12333745	12345384	+	4490	PeakInsideFeature	protein_coding	WBGene00006986	zip-1	0.81
chrIII	12613190	12614039	12614888	12609289	12623740	+	2475	PeakInsideFeature	protein_coding	WBGene00013735	Y111B2A.12	0.59
chrIII	12866217	12866563	12866909	12856830	12870297	-	2999	PeakInsideFeature	protein_coding	WBGene00012548	Y37D8A.6	0.61
chrIII	12866217	12866563	12866909	12864948	12867619	+	279	PeakInsideFeature	protein_coding	WBGene00012549	Y37D8A.8	0.61
chrIII	13072739	13073622	13074505	13070756	13074305	+	1091	overlapEnd	protein_coding	WBGene00012717	Y39E4B.6	0.83
chrIII	13259291	13259738	13260184	13254675	13256464	+	4168	downstream	protein_coding	WBGene00185001	F56A8.9	0.65
chrIII	13259291	13259738	13260184	13256878	13262905	+	153	PeakInsideFeature	protein_coding	WBGene00010139	F56A8.3	0.65
chrIII	13261737	13262146	13262554	13256878	13262905	+	2254	PeakInsideFeature	protein_coding	WBGene00010139	F56A8.3	0.54
chrIII	13411693	13411987	13412281	13405804	13409292	+	4439	downstream	protein_coding	WBGene00003520	nas-1	0.48
chrIII	13411693	13411987	13412281	13409798	13423534	+	4679	PeakInsideFeature	protein_coding	WBGene00009730	myo-6	0.48
chrIII	13522921	13523378	13523835	13514941	13524121	-	3847	PeakInsideFeature	protein_coding	WBGene00004075	pod-1	0.71
chrIII	13672425	13672900	13673375	13673280	13674739	+	1109	overlapStart	protein_coding	WBGene00000179	aqp-11	0.9
chrIII	13705292	13706322	13707353	13701991	13724404	+	6875	PeakInsideFeature	protein_coding	WBGene00003048	lit-1	0.83
chrIII	13775810	13776222	13776633	13771513	13773345	+	3793	downstream	protein_coding	WBGene00003967	pdr-1	0.54
chrIII	13775810	13776222	13776633	13773176	13778908	+	180	PeakInsideFeature	protein_coding	WBGene00007025	mdt-29	0.54
chrIII	13777670	13778021	13778372	13773176	13778908	+	1979	PeakInsideFeature	protein_coding	WBGene00007025	mdt-29	0.59
chrIV	342846	343572	344298	339808	359293	+	5978	PeakInsideFeature	protein_coding	WBGene00017576	cdh-8	0.64
chrIV	518949	519718	520488	520214	523809	-	2293	overlapEnd	protein_coding	WBGene00000213	asm-3	0.91
chrIV	580848	581250	581652	572769	583577	+	3077	PeakInsideFeature	protein_coding	WBGene00001579	gex-2	0.45
chrIV	580848	581250	581652	580246	582230	-	12	PeakInsideFeature	protein_coding	WBGene00018926	F56A11.6	0.45
chrIV	580848	581250	581652	583840	587829	-	4584	downstream	protein_coding	WBGene00189987	C18H7.12	0.45
chrIV	660868	661349	661830	655390	658626	+	4341	downstream	protein_coding	WBGene00019664	K11H12.8	0.74
chrIV	751275	751994	752714	736747	753316	+	6962	PeakInsideFeature	protein_coding	WBGene00021948	kvs-5	0.55
chrIV	1113912	1114417	1114922	1111462	1113738	-	1817	upstream	protein_coding	WBGene00005905	srx-14	0.51
chrIV	1113912	1114417	1114922	1114697	1118666	-	2264	overlapEnd	protein_coding	WBGene00005904	srx-13	0.51
chrIV	1302801	1302961	1303121	1297222	1309650	-	475	PeakInsideFeature	protein_coding	WBGene00018776	ddx-46	0.5
chrIV	1712525	1713006	1713486	1710265	1711127	+	2310	downstream	protein_coding	WBGene00019537	K08D12.3	0.54
chrIV	1712525	1713006	1713486	1711262	1714897	+	73	PeakInsideFeature	protein_coding	WBGene00019536	rpi-2	0.54
chrIV	1759140	1759794	1760448	1751701	1761570	-	3158	PeakInsideFeature	protein_coding	WBGene00021509	Y41D4A.7	0.53
chrIV	2058427	2059230	2060033	2051495	2057079	+	4943	downstream	protein_coding	WBGene00044467	R05C11.4	0.52
chrIV	2058427	2059230	2060033	2057378	2059111	-	985	overlapStart	protein_coding	WBGene00019874	R05C11.2	0.52
chrIV	2280772	2281248	2281724	2275861	2300286	-	6825	PeakInsideFeature	protein_coding	WBGene00002990	lin-1	0.58
chrIV	2345177	2345680	2346182	2333837	2348912	-	4305	PeakInsideFeature	protein_coding	WBGene00021425	ppgn-1	0.61
chrIV	2823001	2823108	2823215	2820708	2823542	+	983	PeakInsideFeature	protein_coding	WBGene00023484	Y54G2A.37	0.51
chrIV	2916490	2916524	2916558	2919827	2922243	-	4511	downstream	protein_coding	WBGene00021887	fbxc-45	0.53
chrIV	3046351	3046606	3046860	3032713	3050104	-	5197	PeakInsideFeature	protein_coding	WBGene00022069	eel-1	0.52
chrIV	3056876	3057609	3058342	3053728	3062053	+	281	PeakInsideFeature	protein_coding	WBGene00022067	ivph-3	0.47
chrIV	3388138	3388568	3388997	3385910	3386901	+	2162	downstream	protein_coding	WBGene00015248	mai-2	0.92
chrIV	3388138	3388568	3388997	3387980	3390099	-	471	PeakInsideFeature	protein_coding	WBGene00015252	B0546.5	0.92
chrIV	3554718	3555184	3555650	3551090	3557431	-	923	PeakInsideFeature	protein_coding	WBGene00003889	osm-9	0.63
chrIV	4039965	4040368	4040772	4040284	4041544	+	546	overlapStart	protein_coding	WBGene00018065	F35F11.2	0.75
chrIV	4072018	4072534	4073051	4068780	4069548	+	3370	downstream	protein_coding	WBGene00020979	fbxb-55	0.53
chrIV	4072018	4072534	4073051	4072382	4074710	-	1012	overlapEnd	protein_coding	WBGene00020983	W03D2.9	0.53
chrIV	4217716	4218154	4218592	4219271	4220083	-	1523	downstream	protein_coding	WBGene00235371	F30B5.11	0.83
chrIV	4370710	4371116	4371521	4360837	4386531	+	2568	PeakInsideFeature	protein_coding	WBGene00018898	F55F10.1	0.51
chrIV	4401915	4402293	4402671	4394410	4415623	+	2723	PeakInsideFeature	protein_coding	WBGene00021281	ell-1	0.79
chrIV	4401915	4402293	4402671	4404938	4405171	-	2761	downstream	protein_coding	WBGene00021285	Y24D9A.7	0.79
chrIV	4474210	4475039	4475868	4468500	4477059	-	2259	PeakInsideFeature	protein_coding	WBGene00019719	M01H9.3	0.68
chrIV	4474210	4475039	4475868	4479633	4480127	-	4841	downstream	protein_coding	WBGene00271788	M01H9.10	0.68
chrIV	4504780	4505434	4506089	4488929	4506748	-	7595	PeakInsideFeature	protein_coding	WBGene00022675	gbb-2	0.73
chrIV	4504780	4505434	4506089	4508496	4511309	-	4468	downstream	protein_coding	WBGene00022677	rfth-1	0.73
chrIV	4600685	4601039	4601393	4597124	4599219	+	2867	downstream	protein_coding	WBGene00017593	F19C7.3	0.61
chrIV	4600685	4601039	4601393	4599954	4602778	+	327	PeakInsideFeature	protein_coding	WBGene00017592	F19C7.2	0.61
chrIV	4612381	4612820	4613258	4610575	4638095	-	11515	PeakInsideFeature	protein_coding	WBGene00017597	F19C7.8	0.51
chrIV	4710509	4711076	4711642	4710861	4712624	-	666	overlapEnd	protein_coding	WBGene00006968	yars-2	0.51
chrIV	4710509	4711076	4711642	4712825	4715807	-	3240	downstream	protein_coding	WBGene00019544	miro-1	0.51
chrIV	4806325	4806799	4807273	4806697	4807319	-	209	overlapEnd	protein_coding	WBGene00044483	H06H21.11	0.52
chrIV	4806325	4806799	4807273	4807426	4809497	-	1662	downstream	protein_coding	WBGene00019163	ubxn-6	0.52
chrIV	4806325	4806799	4807273	4808352	4809974	-	2364	downstream	protein_coding	WBGene00302995	H06H21.37	0.52
chrIV	5316573	5316902	5317230	5313405	5315594	+	2402	downstream	protein_coding	WBGene00022705	ZK354.2	0.5
chrIV	5316573	5316902	5317230	5316523	5316906	+	187	overlapEnd	protein_coding	WBGene00003458	msp-65	0.5
chrIV	5387750	5388193	5388636	5382909	5383930	+	4773	downstream	protein_coding	WBGene00018314	F41H10.1	0.66
chrIV	5387750	5388193	5388636	5385320	5386138	+	2464	downstream	protein_coding	WBGene00018322	F41H10.12	0.66
chrIV	5387750	5388193	5388636	5386629	5388559	-	599	overlapStart	protein_coding	WBGene00001244	elo-6	0.66
chrIV	5387750	5388193	5388636	5390189	5391557	-	2680	downstream	protein_coding	WBGene00002032	htp-1	0.66
chrIV	5652930	5653386	5653841	5649533	5651079	+	3080	downstream	protein_coding	WBGene00000817	csn-5	0.71
chrIV	5652930	5653386	5653841	5651039	5660384	-	2325	PeakInsideFeature	protein_coding	WBGene00004804	skn-1	0.71
chrIV	5655740	5656479	5657218	5651039	5660384	-	767	PeakInsideFeature	protein_coding	WBGene00004804	skn-1	0.82
chrIV	5652930	5653386	5653841	5653949	5655003	+	1090	upstream	protein_coding	WBGene00020585	clec-178	0.71
chrIV	5655740	5656479	5657218	5653949	5655003	+	2003	downstream	protein_coding	WBGene00020585	clec-178	0.82
chrIV	5752503	5752858	5753214	5747363	5757862	-	245	PeakInsideFeature	protein_coding	WBGene00003636	nhr-46	0.46
chrIV	5977964	5979342	5980719	5975557	6004857	+	10865	PeakInsideFeature	protein_coding	WBGene00006780	unc-44	0.66
chrIV	5984153	5985106	5986060	5975557	6004857	+	5101	PeakInsideFeature	protein_coding	WBGene00006780	unc-44	0.64
chrIV	6081692	6081968	6082245	6080895	6083600	-	279	PeakInsideFeature	protein_coding	WBGene00019516	ugt-20	0.5
chrIV	6106706	6107684	6108661	6095407	6110655	+	4653	PeakInsideFeature	protein_coding	WBGene00002245	lag-1	0.72
chrIV	6106706	6107684	6108661	6110647	6112391	-	3835	downstream	protein_coding	WBGene00019750	M03D4.3	0.72
chrIV	6125187	6125801	6126415	6121773	6127302	-	1263	PeakInsideFeature	protein_coding	WBGene00019751	M03D4.4	0.92
chrIV	6155175	6155492	6155808	6151813	6154677	+	2247	downstream	protein_coding	WBGene00015701	C11D2.3	0.62
chrIV	6155175	6155492	6155808	6154558	6155396	-	515	overlapStart	protein_coding	WBGene00015703	C11D2.7	0.62
chrIV	6155175	6155492	6155808	6155492	6156960	-	734	overlapEnd	protein_coding	WBGene00015702	C11D2.4	0.62
chrIV	6368677	6369716	6370756	6361968	6369018	+	4223	overlapEnd	protein_coding	WBGene00045250	Y73B6BL.47	0.69
chrIV	6368677	6369716	6370756	6362395	6373093	-	1972	PeakInsideFeature	protein_coding	WBGene00004881	smg-3	0.69
chrIV	6368677	6369716	6370756	6365345	6368903	+	2592	overlapEnd	protein_coding	WBGene00194832	Y73B6BL.270	0.69
chrIV	6438050	6438502	6438955	6438204	6440032	+	616	overlapStart	protein_coding	WBGene00043067	dlc-5	0.82
chrIV	6569645	6570366	6571088	6565377	6572338	-	1508	PeakInsideFeature	protein_coding	WBGene00016611	bicd-1	0.47
chrIV	6602170	6602554	6602939	6598218	6598592	+	4149	downstream	protein_coding	WBGene00018167	nspb-4	0.58
chrIV	6602170	6602554	6602939	6599040	6599610	+	3229	downstream	protein_coding	WBGene00018166	nspb-5	0.58
chrIV	6602170	6602554	6602939	6599747	6600530	+	2415	downstream	protein_coding	WBGene00018165	F38A5.8	0.58
chrIV	6602170	6602554	6602939	6601674	6602443	+	495	overlapEnd	protein_coding	WBGene00018164	sup-36	0.58
chrIV	6602170	6602554	6602939	6602676	6603977	+	772	overlapStart	protein_coding	WBGene00017481	F15B10.3	0.58
chrIV	6602170	6602554	6602939	6603998	6606188	-	2539	downstream	protein_coding	WBGene00017480	nstp-2	0.58
chrIV	6645697	6645910	6646124	6640180	6645200	+	3220	downstream	protein_coding	WBGene00015280	C01B10.6	0.71
chrIV	6645697	6645910	6646124	6646312	6646972	+	732	upstream	protein_coding	WBGene00001858	hil-7	0.71
chrIV	6930381	6930674	6930967	6928928	6937648	-	2614	PeakInsideFeature	protein_coding	WBGene00020689	npr-12	0.84
chrIV	6959285	6960100	6960916	6957641	6963719	+	580	PeakInsideFeature	protein_coding	WBGene00002178	jnk-1	0.63
chrIV	6959285	6960100	6960916	6963716	6964608	-	4062	downstream	protein_coding	WBGene00015202	B0478.3	0.63
chrIV	7169978	7170642	7171305	7166783	7167930	+	3285	downstream	protein_coding	WBGene00206380	C42D4.18	0.68
chrIV	7169978	7170642	7171305	7168710	7169255	+	1659	downstream	protein_coding	WBGene00004822	skr-16	0.68
chrIV	7169978	7170642	7171305	7169931	7171322	-	15	PeakInsideFeature	protein_coding	WBGene00006251	str-220	0.68
chrIV	7310293	7310702	7311110	7305625	7308451	+	3664	downstream	protein_coding	WBGene00018344	npr-27	0.56
chrIV	7310293	7310702	7311110	7308445	7309074	-	1942	upstream	protein_coding	WBGene00018348	F42C5.6	0.56
chrIV	7310293	7310702	7311110	7309838	7310760	-	403	overlapStart	protein_coding	WBGene00001713	grl-4	0.56
chrIV	7310293	7310702	7311110	7312958	7313860	-	2707	downstream	protein_coding	WBGene00004477	rps-8	0.56
chrIV	7320526	7320974	7321422	7320734	7326663	-	2724	overlapEnd	protein_coding	WBGene00018350	ifo-1	0.79
chrIV	7410187	7410732	7411276	7405582	7418740	+	1429	PeakInsideFeature	protein_coding	WBGene00001187	egl-19	0.88
chrIV	7412401	7412750	7413100	7405582	7418740	+	589	PeakInsideFeature	protein_coding	WBGene00001187	egl-19	0.75
chrIV	7438306	7439119	7439932	7424498	7444664	+	4538	PeakInsideFeature	protein_coding	WBGene00006814	unc-82	0.89
chrIV	7537886	7538187	7538488	7517445	7542535	-	8197	PeakInsideFeature	protein_coding	WBGene00019902	R05G6.10	0.62
chrIV	7537886	7538187	7538488	7532660	7542260	+	727	PeakInsideFeature	protein_coding	WBGene00019896	R05G6.1	0.62
chrIV	7652327	7652736	7653145	7646320	7654262	-	2445	PeakInsideFeature	protein_coding	WBGene00001584	nrde-4	0.44
chrIV	7652327	7652736	7653145	7651459	7654295	+	141	PeakInsideFeature	protein_coding	WBGene00018473	cima-1	0.44
chrIV	7817706	7818594	7819481	7818251	7821195	+	1129	overlapStart	protein_coding	WBGene00004363	ric-3	0.62
chrIV	7817706	7818594	7819481	7821664	7822624	-	3550	downstream	protein_coding	WBGene00020497	T14A8.2	0.62
chrIV	7984800	7985512	7986223	7979870	7982011	+	4571	downstream	protein_coding	WBGene00006761	unc-24	0.52
chrIV	7984800	7985512	7986223	7982526	7983852	+	2323	downstream	protein_coding	WBGene00000183	arf-5	0.52
chrIV	7984800	7985512	7986223	7983802	7987183	-	19	PeakInsideFeature	protein_coding	WBGene00003178	mec-17	0.52
chrIV	8027758	8028008	8028259	8022655	8029513	-	1924	PeakInsideFeature	protein_coding	WBGene00003625	nhr-31	0.46
chrIV	8126173	8126490	8126808	8122649	8127324	+	1503	PeakInsideFeature	protein_coding	WBGene00018358	erp-44.3	0.84
chrIV	8126173	8126490	8126808	8127202	8129000	+	1611	upstream	protein_coding	WBGene00249817	ceph-41	0.84
chrIV	8126173	8126490	8126808	8128940	8130231	-	3095	downstream	protein_coding	WBGene00018361	F42G8.10	0.84
chrIV	8136137	8136812	8137487	8134016	8136055	-	1776	upstream	protein_coding	WBGene00002162	isp-1	0.53
chrIV	8136137	8136812	8137487	8136389	8139092	+	928	overlapStart	protein_coding	WBGene00018356	islo-1	0.53
chrIV	8187181	8187594	8188006	8176482	8188882	+	4912	PeakInsideFeature	protein_coding	WBGene00003961	pct-1	0.48
chrIV	8247262	8247712	8248162	8244412	8246533	+	2239	downstream	protein_coding	WBGene00020372	T09A12.1	0.53
chrIV	8286009	8286102	8286195	8285175	8286476	-	276	PeakInsideFeature	protein_coding	WBGene00019509	K07H8.9	0.54
chrIV	8286009	8286102	8286195	8286587	8289530	-	1956	downstream	protein_coding	WBGene00019510	nucl-1	0.54
chrIV	8295990	8296460	8296931	8291532	8294592	+	3398	downstream	protein_coding	WBGene00019504	K07H8.2	0.86
chrIV	8295990	8296460	8296931	8294690	8297283	+	473	PeakInsideFeature	protein_coding	WBGene00019503	tbce-1	0.86
chrIV	8362655	8363080	8363505	8361117	8363426	+	808	overlapEnd	protein_coding	WBGene00005019	sqv-1	0.73
chrIV	8362655	8363080	8363505	8363463	8366376	+	1839	overlapStart	protein_coding	WBGene00017079	D2096.12	0.73
chrIV	8375960	8376851	8377742	8375722	8377630	-	175	overlapStart	protein_coding	WBGene00017074	D2096.7	0.64
chrIV	8375960	8376851	8377742	8377705	8379319	-	1661	overlapEnd	protein_coding	WBGene00017075	nap-1	0.64
chrIV	8429503	8429604	8429704	8426785	8428578	+	1922	downstream	protein_coding	WBGene00020825	tmem-231	0.55
chrIV	8429503	8429604	8429704	8428957	8432893	-	1321	PeakInsideFeature	protein_coding	WBGene00020827	T26A8.4	0.55
chrIV	8448803	8449219	8449635	8447204	8449174	+	1030	overlapEnd	protein_coding	WBGene00020138	T01B11.1	0.68
chrIV	8448803	8449219	8449635	8449353	8451759	-	1337	overlapEnd	protein_coding	WBGene00020139	eppl-1	0.68
chrIV	8472434	8472956	8473477	8474056	8475278	+	1711	upstream	protein_coding	WBGene00016181	C28C12.11	0.8
chrIV	8504773	8505121	8505469	8501682	8502981	+	2789	downstream	protein_coding	WBGene00016177	C28C12.1	0.49
chrIV	8504773	8505121	8505469	8503492	8510548	-	1899	PeakInsideFeature	protein_coding	WBGene00006450	tag-77	0.49
chrIV	8527318	8527989	8528660	8520894	8538187	+	1551	PeakInsideFeature	protein_coding	WBGene00015650	pkg-2	0.75
chrIV	8785632	8785970	8786309	8783270	8785277	-	1696	upstream	protein_coding	WBGene00194651	C33D9.13	0.52
chrIV	8785632	8785970	8786309	8785496	8786752	-	154	PeakInsideFeature	protein_coding	WBGene00007901	C33D9.8	0.52
chrIV	8785632	8785970	8786309	8786994	8788148	-	1601	downstream	protein_coding	WBGene00044239	C33D9.10	0.52
chrIV	8785632	8785970	8786309	8788449	8790244	-	3376	downstream	protein_coding	WBGene00005698	sru-35	0.52
chrIV	8795827	8796460	8797094	8796881	8798355	-	1158	overlapEnd	protein_coding	WBGene00007897	clec-182	0.47
chrIV	8867567	8867886	8868205	8868036	8869679	-	971	overlapEnd	protein_coding	WBGene00007493	npp-23	0.51
chrIV	8867567	8867886	8868205	8869962	8873058	-	3624	downstream	protein_coding	WBGene00007494	C09G9.3	0.51
chrIV	8881716	8882357	8882998	8881481	8882240	+	496	overlapEnd	protein_coding	WBGene00007497	C09G9.8	0.5
chrIV	8917808	8918276	8918744	8916250	8918890	-	706	PeakInsideFeature	protein_coding	WBGene00004307	rap-1	0.58
chrIV	8962557	8962973	8963389	8956489	8965534	+	1961	PeakInsideFeature	protein_coding	WBGene00008366	tpra-1	0.51
chrIV	8981268	8981724	8982181	8975526	8984579	+	1671	PeakInsideFeature	protein_coding	WBGene00008274	pdzd-8	0.54
chrIV	9019080	9019844	9020609	9016777	9019186	+	1862	overlapEnd	protein_coding	WBGene00008280	acc-2	0.74
chrIV	9019080	9019844	9020609	9019176	9020940	-	214	overlapEnd	protein_coding	WBGene00008281	C53D6.4	0.74
chrIV	9098849	9099202	9099555	9096842	9099370	+	1096	overlapEnd	protein_coding	WBGene00007221	cpna-3	0.82
chrIV	9102488	9102696	9102903	9096842	9099370	+	4590	downstream	protein_coding	WBGene00007221	cpna-3	0.65
chrIV	9098849	9099202	9099555	9099242	9101592	+	1215	overlapStart	protein_coding	WBGene00007222	C01F6.2	0.82
chrIV	9102488	9102696	9102903	9099242	9101592	+	2279	downstream	protein_coding	WBGene00007222	C01F6.2	0.65
chrIV	9098849	9099202	9099555	9103897	9104121	-	4807	downstream	protein_coding	WBGene00219207	C01F6.14	0.82
chrIV	9102488	9102696	9102903	9103897	9104121	-	1313	downstream	protein_coding	WBGene00219207	C01F6.14	0.65
chrIV	9190859	9191196	9191532	9191639	9192622	-	934	downstream	protein_coding	WBGene00008113	C46C2.5	0.68
chrIV	9198015	9198904	9199794	9194824	9196076	+	3454	downstream	protein_coding	WBGene00045078	C46C2.7	1.01
chrIV	9209786	9210442	9211099	9200103	9212242	+	4269	PeakInsideFeature	protein_coding	WBGene00006941	wnk-1	0.58
chrIV	9271816	9272728	9273640	9270096	9271938	+	1711	overlapEnd	protein_coding	WBGene00012436	flh-3	0.56
chrIV	9341857	9342347	9342837	9337040	9338567	+	4543	downstream	protein_coding	WBGene00011858	T20D3.5	1
chrIV	9341857	9342347	9342837	9339400	9341790	-	1752	upstream	protein_coding	WBGene00006931	vps-26	1
chrIV	9341857	9342347	9342837	9341964	9343152	-	211	overlapEnd	protein_coding	WBGene00011860	pigc-1	1
chrIV	9355402	9355892	9356381	9343359	9366511	-	957	PeakInsideFeature	protein_coding	WBGene00007505	pezo-1	0.6
chrIV	9377404	9377754	9378103	9374829	9376492	+	2093	downstream	protein_coding	WBGene00007507	C10C5.3	0.53
chrIV	9377404	9377754	9378103	9378552	9380452	+	1748	upstream	protein_coding	WBGene00007508	C10C5.4	0.53
chrIV	9667607	9667908	9668209	9664360	9675672	-	2108	PeakInsideFeature	protein_coding	WBGene00003627	nhr-34	0.68
chrIV	9673950	9674436	9674923	9664360	9675672	-	4420	PeakInsideFeature	protein_coding	WBGene00003627	nhr-34	0.78
chrIV	9675061	9675274	9675487	9664360	9675672	-	5258	PeakInsideFeature	protein_coding	WBGene00003627	nhr-34	0.51
chrIV	9726976	9727706	9728437	9725251	9728576	+	792	PeakInsideFeature	protein_coding	WBGene00003728	nhr-138	0.78
chrIV	9726976	9727706	9728437	9725280	9725318	+	2407	downstream	protein_coding	WBGene00303043	C28D4.18	0.78
chrIV	9735075	9735837	9736599	9731737	9737621	-	1158	PeakInsideFeature	protein_coding	WBGene00000509	cka-1	0.92
chrIV	9735075	9735837	9736599	9739261	9740901	-	4244	downstream	protein_coding	WBGene00001607	gln-6	0.92
chrIV	9819338	9819858	9820377	9817412	9824580	-	1138	PeakInsideFeature	protein_coding	WBGene00012341	catp-6	0.45
chrIV	9935544	9936994	9938443	9932235	9933879	+	3937	downstream	protein_coding	WBGene00009132	F25H8.2	1
chrIV	9935544	9936994	9938443	9933880	9934322	+	2893	downstream	protein_coding	WBGene00004974	spe-29	1
chrIV	9935544	9936994	9938443	9934206	9953433	-	6825	PeakInsideFeature	protein_coding	WBGene00001650	gon-1	1
chrIV	9940752	9941210	9941669	9934206	9953433	-	2609	PeakInsideFeature	protein_coding	WBGene00001650	gon-1	0.61
chrIV	9949420	9950262	9951105	9934206	9953433	-	6442	PeakInsideFeature	protein_coding	WBGene00001650	gon-1	0.49
chrIV	10055474	10056324	10057174	10053990	10056238	-	1210	overlapStart	protein_coding	WBGene00011425	T04B2.7	0.46
chrIV	10055474	10056324	10057174	10056591	10062849	-	3396	overlapEnd	protein_coding	WBGene00011423	ipla-7	0.46
chrIV	10141247	10142208	10143169	10138104	10139267	+	3522	downstream	protein_coding	WBGene00010680	K08F4.12	0.75
chrIV	10141247	10142208	10143169	10140330	10142061	-	1012	overlapStart	protein_coding	WBGene00001750	gst-2	0.75
chrIV	10141247	10142208	10143169	10142225	10143099	+	454	FeatureInsidePeak	protein_coding	WBGene00001752	gst-4	0.75
chrIV	10147340	10147966	10148591	10142455	10146225	+	3626	downstream	protein_coding	WBGene00000975	dhs-12	0.7
chrIV	10141247	10142208	10143169	10143357	10143740	-	1340	downstream	protein_coding	WBGene00003434	msp-38	0.75
chrIV	10141247	10142208	10143169	10146226	10146985	-	4397	downstream	protein_coding	WBGene00011777	T14G10.8	0.75
chrIV	10147340	10147966	10148591	10146226	10146985	-	1360	upstream	protein_coding	WBGene00011777	T14G10.8	0.7
chrIV	10147340	10147966	10148591	10147097	10149038	-	101	PeakInsideFeature	protein_coding	WBGene00011776	pigs-1	0.7
chrIV	10147340	10147966	10148591	10149166	10150602	-	1918	downstream	protein_coding	WBGene00006638	tsp-12	0.7
chrIV	10250671	10251296	10251922	10246160	10249785	+	3323	downstream	protein_coding	WBGene00008512	F01G10.10	0.76
chrIV	10250671	10251296	10251922	10250627	10255852	+	1943	PeakInsideFeature	protein_coding	WBGene00000910	daf-14	0.76
chrIV	10306574	10307008	10307441	10310045	10310429	-	3229	downstream	protein_coding	WBGene00011177	R09E10.8	0.77
chrIV	10336176	10336518	10336860	10324254	10350217	-	717	PeakInsideFeature	protein_coding	WBGene00006779	unc-43	0.63
chrIV	10343660	10344446	10345232	10324254	10350217	-	7210	PeakInsideFeature	protein_coding	WBGene00006779	unc-43	0.58
chrIV	10363611	10364193	10364775	10360636	10363339	+	2205	downstream	protein_coding	WBGene00011238	ugt-59	0.86
chrIV	10363611	10364193	10364775	10363318	10366229	-	580	PeakInsideFeature	protein_coding	WBGene00004800	sir-2.1	0.86
chrIV	10363611	10364193	10364775	10366333	10367790	-	2868	downstream	protein_coding	WBGene00011239	pges-2	0.86
chrIV	10367272	10367500	10367727	10366333	10367790	-	438	PeakInsideFeature	protein_coding	WBGene00011239	pges-2	0.49
chrIV	10514009	10514612	10515215	10513886	10515228	-	55	PeakInsideFeature	protein_coding	WBGene00007264	C02F4.4	0.57
chrIV	10677049	10677592	10678135	10666823	10679291	+	4535	PeakInsideFeature	protein_coding	WBGene00001328	epi-1	0.52
chrIV	10677049	10677592	10678135	10679263	10680479	-	2279	downstream	protein_coding	WBGene00010647	K08C7.4	0.52
chrIV	10701252	10701762	10702272	10699426	10706190	-	1046	PeakInsideFeature	protein_coding	WBGene00011293	R102.6	0.55
chrIV	10772072	10772712	10773353	10769653	10777743	+	986	PeakInsideFeature	protein_coding	WBGene00012015	T25B9.9	0.67
chrIV	10772072	10772712	10773353	10770218	10773911	-	647	PeakInsideFeature	protein_coding	WBGene00012016	inpp-1	0.67
chrIV	10865054	10865340	10865625	10861402	10864232	+	2523	downstream	protein_coding	WBGene00011722	rbm-22	0.63
chrIV	10865054	10865340	10865625	10864331	10873635	+	3643	PeakInsideFeature	protein_coding	WBGene00008750	nish-1	0.63
chrIV	10865054	10865340	10865625	10865258	10869135	-	1856	overlapEnd	protein_coding	WBGene00008760	F13E9.11	0.63
chrIV	10991344	10992082	10992819	10987895	10989221	+	3524	downstream	protein_coding	WBGene00012795	Y43E12A.3	0.69
chrIV	10991344	10992082	10992819	10990999	10994165	+	500	PeakInsideFeature	protein_coding	WBGene00008776	F13H10.5	0.69
chrIV	11064909	11065198	11065486	11063530	11064137	-	1364	upstream	protein_coding	WBGene00012382	ttr-16	0.58
chrIV	11064909	11065198	11065486	11066019	11067026	-	1324	downstream	protein_coding	WBGene00012383	ttr-17	0.58
chrIV	11150533	11150885	11151237	11150113	11150930	+	363	overlapEnd	protein_coding	WBGene00007443	pfd-1	0.52
chrIV	11150533	11150885	11151237	11150997	11154334	+	1780	overlapStart	protein_coding	WBGene00007444	C08F8.2	0.52
chrIV	11201420	11202142	11202863	11199330	11199790	+	2582	downstream	protein_coding	WBGene00235134	R07H5.16	0.92
chrIV	11317499	11317963	11318427	11315153	11315182	+	2795	downstream	protein_coding	WBGene00303031	B0035.22	0.55
chrIV	11317499	11317963	11318427	11315207	11315877	+	2421	downstream	protein_coding	WBGene00007107	pfd-4	0.55
chrIV	11317499	11317963	11318427	11317419	11319951	+	722	PeakInsideFeature	protein_coding	WBGene00007108	gspd-1	0.55
chrIV	11337132	11337620	11338109	11337853	11338263	-	438	overlapEnd	protein_coding	WBGene00001929	his-55	0.61
chrIV	11337132	11337620	11338109	11338522	11338833	+	1057	upstream	protein_coding	WBGene00001930	his-56	0.61
chrIV	11337132	11337620	11338109	11339735	11340106	-	2300	downstream	protein_coding	WBGene00001932	his-58	0.61
chrIV	11351828	11352838	11353849	11341325	11359869	-	2241	PeakInsideFeature	protein_coding	WBGene00002223	klp-12	0.82
chrIV	11399405	11399966	11400527	11394543	11396724	+	4332	downstream	protein_coding	WBGene00006459	tag-89	0.81
chrIV	11399405	11399966	11400527	11400415	11400786	-	634	overlapEnd	protein_coding	WBGene00001940	his-66	0.81
chrIV	11399405	11399966	11400527	11401092	11401475	+	1317	upstream	protein_coding	WBGene00001939	his-65	0.81
chrIV	11404127	11404550	11404972	11401092	11401475	+	3266	downstream	protein_coding	WBGene00001939	his-65	0.59
chrIV	11399405	11399966	11400527	11401945	11403338	-	2675	downstream	protein_coding	WBGene00010353	memi-3	0.81
chrIV	11404127	11404550	11404972	11401945	11403338	-	1908	upstream	protein_coding	WBGene00010353	memi-3	0.59
chrIV	11404127	11404550	11404972	11403961	11406091	+	476	PeakInsideFeature	protein_coding	WBGene00010354	cyp-31A2	0.59
chrIV	11404127	11404550	11404972	11406451	11406861	-	2106	downstream	protein_coding	WBGene00001937	his-63	0.59
chrIV	11490436	11490886	11491337	11482662	11498174	-	468	PeakInsideFeature	protein_coding	WBGene00004892	sms-1	1.04
chrIV	11492262	11492788	11493314	11482662	11498174	-	2370	PeakInsideFeature	protein_coding	WBGene00004892	sms-1	0.51
chrIV	11516844	11517729	11518614	11518426	11521031	-	1999	overlapEnd	protein_coding	WBGene00010847	M04B2.4	0.55
chrIV	11543842	11544184	11544527	11530613	11548771	-	4492	PeakInsideFeature	protein_coding	WBGene00010849	M04B2.7	0.57
chrIV	11548373	11549072	11549770	11550002	11551960	-	1909	downstream	protein_coding	WBGene00000702	col-128	0.52
chrIV	11571132	11571542	11571951	11570500	11578699	+	3057	PeakInsideFeature	protein_coding	WBGene00006406	srgp-1	1.22
chrIV	11643520	11644170	11644819	11638316	11640097	+	4963	downstream	protein_coding	WBGene00010233	rbm-17	0.83
chrIV	11643520	11644170	11644819	11642102	11643722	+	1258	overlapEnd	protein_coding	WBGene00014085	ZK809.1	0.83
chrIV	11643520	11644170	11644819	11644129	11646322	+	1055	overlapStart	protein_coding	WBGene00004192	prx-2	0.83
chrIV	11643520	11644170	11644819	11645510	11649064	-	3117	downstream	protein_coding	WBGene00014088	ZK809.8	0.83
chrIV	11768696	11769148	11769600	11768621	11773742	-	2033	PeakInsideFeature	protein_coding	WBGene00011725	lips-5	0.54
chrIV	11934078	11934510	11934942	11930872	11935718	+	1215	PeakInsideFeature	protein_coding	WBGene00003736	nhx-9	0.45
chrIV	12120097	12120503	12120909	12114810	12121165	-	2515	PeakInsideFeature	protein_coding	WBGene00010890	ddb-1	0.46
chrIV	12120097	12120503	12120909	12121310	12122882	+	1593	upstream	protein_coding	WBGene00010891	M18.6	0.46
chrIV	12335573	12335876	12336179	12337193	12337366	+	1403	upstream	protein_coding	WBGene00235298	F19B6.10	0.7
chrIV	12514381	12514746	12515111	12519119	12520250	-	4938	downstream	protein_coding	WBGene00006630	tsp-4	0.56
chrIV	12585433	12585860	12586286	12585190	12586066	-	232	overlapStart	protein_coding	WBGene00010675	K08E7.8	0.76
chrIV	12585433	12585860	12586286	12586485	12590451	-	2608	downstream	protein_coding	WBGene00000841	cul-6	0.76
chrIV	12634884	12635962	12637041	12639113	12639411	-	3300	downstream	protein_coding	WBGene00219454	C26H9A.3	0.53
chrIV	12696868	12697193	12697518	12688670	12703662	+	1027	PeakInsideFeature	protein_coding	WBGene00011940	T23B5.3	0.62
chrIV	12839932	12840768	12841603	12836508	12840411	+	2308	overlapEnd	protein_coding	WBGene00010828	M02B1.3	0.76
chrIV	12875767	12876034	12876302	12872776	12875360	-	1966	upstream	protein_coding	WBGene00014132	ZK896.1	0.6
chrIV	12875767	12876034	12876302	12876950	12879645	-	2263	downstream	protein_coding	WBGene00014136	ZK896.5	0.6
chrIV	12995971	12996816	12997662	12994629	12995986	-	1508	overlapStart	protein_coding	WBGene00045198	K10D11.7	0.84
chrIV	13109872	13110100	13110329	13105200	13106927	+	4036	downstream	protein_coding	WBGene00023421	rde-11	0.5
chrIV	13109872	13110100	13110329	13107659	13111500	+	520	PeakInsideFeature	protein_coding	WBGene00007202	B0564.2	0.5
chrIV	13109872	13110100	13110329	13108140	13109779	-	1140	upstream	protein_coding	WBGene00007203	best-1	0.5
chrIV	13109872	13110100	13110329	13111498	13113082	-	2190	downstream	protein_coding	WBGene00007204	best-2	0.5
chrIV	13267276	13267770	13268265	13261555	13272516	-	734	PeakInsideFeature	protein_coding	WBGene00006763	unc-26	0.69
chrIV	13380721	13380779	13380837	13378016	13380459	+	1541	downstream	protein_coding	WBGene00003142	mau-8	0.45
chrIV	13380721	13380779	13380837	13380385	13381923	-	375	PeakInsideFeature	protein_coding	WBGene00013378	emc-3	0.45
chrIV	13380721	13380779	13380837	13382055	13384386	-	2441	downstream	protein_coding	WBGene00004278	rab-19	0.45
chrIV	13380721	13380779	13380837	13383738	13386091	-	4135	downstream	protein_coding	WBGene00044745	Y62E10A.20	0.45
chrIV	13395673	13396026	13396379	13389146	13399053	-	1926	PeakInsideFeature	protein_coding	WBGene00013379	Y62E10A.13	0.69
chrIV	13395673	13396026	13396379	13399068	13400506	-	3761	downstream	protein_coding	WBGene00013380	memi-2	0.69
chrIV	13483027	13483522	13484018	13476932	13502856	-	6372	PeakInsideFeature	protein_coding	WBGene00012868	tbc-9	0.68
chrIV	13483027	13483522	13484018	13482769	13485515	+	620	PeakInsideFeature	protein_coding	WBGene00012635	Y38H8A.1	0.68
chrIV	13559416	13560302	13561187	13549605	13561729	-	4635	PeakInsideFeature	protein_coding	WBGene00012875	Y45F10B.13	0.54
chrIV	13566079	13566494	13566910	13561861	13574440	+	1656	PeakInsideFeature	protein_coding	WBGene00004265	qui-1	0.67
chrIV	13727177	13727752	13728327	13726930	13732829	+	2127	PeakInsideFeature	protein_coding	WBGene00008123	ent-4	0.56
chrIV	13778684	13779286	13779889	13776415	13777173	+	2492	downstream	protein_coding	WBGene00044257	Y45F10D.16	0.44
chrIV	13778684	13779286	13779889	13777865	13778809	+	949	overlapEnd	protein_coding	WBGene00004430	rpl-18	0.44
chrIV	13778684	13779286	13779889	13779096	13782396	+	1460	overlapStart	protein_coding	WBGene00001635	gly-10	0.44
chrIV	13784129	13784495	13784861	13779096	13782396	+	3749	downstream	protein_coding	WBGene00001635	gly-10	0.52
chrIV	13778684	13779286	13779889	13782383	13785645	-	4728	downstream	protein_coding	WBGene00012890	lact-9	0.44
chrIV	13784129	13784495	13784861	13782383	13785645	-	481	PeakInsideFeature	protein_coding	WBGene00012890	lact-9	0.52
chrIV	13784129	13784495	13784861	13783962	13784680	+	174	overlapEnd	protein_coding	WBGene00012885	iscu-1	0.52
chrIV	13784129	13784495	13784861	13785743	13786961	-	1857	downstream	protein_coding	WBGene00012889	icap-1	0.52
chrIV	13784129	13784495	13784861	13786945	13788731	-	3343	downstream	protein_coding	WBGene00012888	sas-6	0.52
chrIV	13892039	13892110	13892181	13888079	13893986	+	1077	PeakInsideFeature	protein_coding	WBGene00001562	lin-66	0.56
chrIV	13904361	13904766	13905171	13905991	13913029	-	4744	downstream	protein_coding	WBGene00012535	Y37A1A.2	0.84
chrIV	14057218	14057472	14057727	14051200	14056717	+	3513	downstream	protein_coding	WBGene00012538	semo-1	0.56
chrIV	14058234	14058552	14058870	14051200	14056717	+	4593	downstream	protein_coding	WBGene00012538	semo-1	0.72
chrIV	14057218	14057472	14057727	14059551	14060712	-	2659	downstream	protein_coding	WBGene00012537	Y37A1B.4	0.56
chrIV	14058234	14058552	14058870	14059551	14060712	-	1579	downstream	protein_coding	WBGene00012537	Y37A1B.4	0.72
chrIV	15900890	15901194	15901497	15899934	15901225	-	614	overlapStart	protein_coding	WBGene00013647	Y105C5B.5	0.67
chrIV	16770345	16770687	16771029	16768522	16769786	+	1533	downstream	protein_coding	WBGene00012790	Y43D4A.4	0.5
chrIV	17010366	17010804	17011243	16995822	17014953	+	5416	PeakInsideFeature	protein_coding	WBGene00004403	rom-4	0.67
chrIV	17178172	17178439	17178706	17176477	17189805	+	4702	PeakInsideFeature	protein_coding	WBGene00016877	C52D10.3	0.59
chrIV	17178172	17178439	17178706	17182884	17183729	-	4867	downstream	protein_coding	WBGene00000711	col-138	0.59
chrV	27763	28552	29342	20818	43704	+	3709	PeakInsideFeature	protein_coding	WBGene00001177	egl-8	0.48
chrV	125699	126138	126577	124010	126718	-	774	PeakInsideFeature	protein_coding	WBGene00020999	W03F9.1	0.65
chrV	125699	126138	126577	127000	128034	-	1379	downstream	protein_coding	WBGene00021000	W03F9.2	0.65
chrV	529636	530034	530433	527902	528869	+	1648	downstream	protein_coding	WBGene00005855	srw-108	0.53
chrV	752438	753281	754124	748344	750467	+	3875	downstream	protein_coding	WBGene00005516	sri-4	0.82
chrV	752438	753281	754124	751326	752779	-	1228	overlapStart	protein_coding	WBGene00006288	str-262	0.82
chrV	752438	753281	754124	753283	755124	+	922	overlapStart	protein_coding	WBGene00005642	srp-1	0.82
chrV	901727	902200	902674	899304	903665	-	715	PeakInsideFeature	protein_coding	WBGene00001480	fmo-5	0.72
chrV	939126	939522	939919	939391	945244	-	2795	overlapEnd	protein_coding	WBGene00021748	Y50D4C.3	0.53
chrV	1051524	1051968	1052411	1050126	1053014	-	398	PeakInsideFeature	protein_coding	WBGene00019625	K10C9.4	1.06
chrV	1340406	1340864	1341323	1332276	1358151	-	4349	PeakInsideFeature	protein_coding	WBGene00022285	Y75B7AL.2	0.48
chrV	1483106	1483558	1484009	1482042	1484124	+	475	PeakInsideFeature	protein_coding	WBGene00016513	C38C3.4	0.83
chrV	1483106	1483558	1484009	1484828	1491610	-	4661	downstream	protein_coding	WBGene00016514	C38C3.6	0.83
chrV	1575903	1576614	1577326	1567076	1585532	+	310	PeakInsideFeature	protein_coding	WBGene00000387	cdc-25.2	0.7
chrV	1797777	1798101	1798425	1794518	1797451	+	2116	downstream	protein_coding	WBGene00018110	F36H9.1	0.49
chrV	1797777	1798101	1798425	1798200	1799694	+	846	overlapStart	protein_coding	WBGene00268194	F36H9.10	0.49
chrV	1797777	1798101	1798425	1799506	1803143	-	3223	downstream	protein_coding	WBGene00018114	srt-41	0.49
chrV	2260040	2261072	2262105	2255533	2256655	+	4978	downstream	protein_coding	WBGene00023284	F41B5.1	0.61
chrV	2260040	2261072	2262105	2260960	2261847	+	331	FeatureInsidePeak	protein_coding	WBGene00202502	F41B5.12	0.61
chrV	2260040	2261072	2262105	2262489	2264634	-	2489	downstream	protein_coding	WBGene00018266	nhr-183	0.61
chrV	2260040	2261072	2262105	2264912	2267058	-	4913	downstream	protein_coding	WBGene00021163	nhr-275	0.61
chrV	2600498	2600968	2601437	2602153	2603063	-	1640	downstream	protein_coding	WBGene00018762	F53E10.6	0.48
chrV	2626923	2627356	2627790	2626166	2630091	-	772	PeakInsideFeature	protein_coding	WBGene00206511	W02H5.16	0.68
chrV	2632545	2632970	2633394	2631754	2638458	-	2136	PeakInsideFeature	protein_coding	WBGene00194896	W02H5.11	0.65
chrV	2796012	2796365	2796718	2781939	2807860	-	1465	PeakInsideFeature	protein_coding	WBGene00004130	ketn-1	0.74
chrV	2796012	2796365	2796718	2796298	2797066	+	317	overlapStart	protein_coding	WBGene00018824	F54E2.2	0.74
chrV	3274642	3275552	3276463	3274050	3274487	+	1283	downstream	protein_coding	WBGene00020871	T28A11.4	0.9
chrV	3274642	3275552	3276463	3275333	3276110	+	169	FeatureInsidePeak	protein_coding	WBGene00020870	T28A11.3	0.9
chrV	3274642	3275552	3276463	3276956	3278151	-	2001	downstream	protein_coding	WBGene00020883	fbxa-64	0.9
chrV	3355168	3356092	3357015	3351566	3352773	+	3922	downstream	protein_coding	WBGene00006126	str-63	0.52
chrV	3355168	3356092	3357015	3353225	3354086	+	2436	downstream	protein_coding	WBGene00015886	C17B7.12	0.52
chrV	3355168	3356092	3357015	3355848	3357206	-	435	overlapEnd	protein_coding	WBGene00015437	scrm-3	0.52
chrV	3398991	3400170	3401348	3397065	3397922	+	2676	downstream	protein_coding	WBGene00020618	T20D4.12	0.55
chrV	3398991	3400170	3401348	3398690	3399640	+	1005	overlapEnd	protein_coding	WBGene00020617	T20D4.11	0.55
chrV	3398991	3400170	3401348	3400252	3401063	+	487	FeatureInsidePeak	protein_coding	WBGene00020616	T20D4.10	0.55
chrV	3559152	3559578	3560005	3556286	3556804	+	3033	downstream	protein_coding	WBGene00001739	grl-30	0.48
chrV	3559152	3559578	3560005	3559044	3559691	+	210	overlapEnd	protein_coding	WBGene00020744	T24A6.1	0.48
chrV	3559152	3559578	3560005	3561460	3562924	-	2614	downstream	protein_coding	WBGene00020753	T24A6.16	0.48
chrV	3559152	3559578	3560005	3564240	3564435	-	4759	downstream	protein_coding	WBGene00020754	T24A6.17	0.48
chrV	3573250	3574066	3574883	3570995	3571610	+	2763	downstream	protein_coding	WBGene00018229	F40C5.2	0.72
chrV	3573250	3574066	3574883	3572708	3574157	+	633	overlapEnd	protein_coding	WBGene00018228	F40C5.1	0.72
chrV	3573250	3574066	3574883	3575055	3575859	-	1391	downstream	protein_coding	WBGene00001736	grl-27	0.72
chrV	3987748	3988102	3988457	3984425	3984847	+	3466	downstream	protein_coding	WBGene00003767	nlp-29	0.49
chrV	3987748	3988102	3988457	3987900	3988316	+	6	FeatureInsidePeak	protein_coding	WBGene00003766	nlp-28	0.49
chrV	3987748	3988102	3988457	3989378	3989770	+	1472	upstream	protein_coding	WBGene00003765	nlp-27	0.49
chrV	4129853	4130584	4131314	4129904	4130909	+	177	FeatureInsidePeak	protein_coding	WBGene00020237	phat-4	0.68
chrV	4505324	4505696	4506067	4497461	4511449	+	1241	PeakInsideFeature	protein_coding	WBGene00006796	unc-62	0.44
chrV	4527525	4527960	4528396	4516944	4549291	-	5157	PeakInsideFeature	protein_coding	WBGene00004947	sos-1	0.83
chrV	4557082	4557562	4558042	4553872	4554498	+	3377	downstream	protein_coding	WBGene00044586	Y61A9LA.12	0.8
chrV	4557082	4557562	4558042	4558254	4559801	-	1465	downstream	protein_coding	WBGene00022018	Y61A9LA.7	0.8
chrV	4671732	4672112	4672493	4671016	4672587	-	310	PeakInsideFeature	protein_coding	WBGene00219236	K03B4.9	0.52
chrV	4671732	4672112	4672493	4673628	4674606	-	2005	downstream	protein_coding	WBGene00219235	K03B4.8	0.52
chrV	4671732	4672112	4672493	4675602	4676192	-	3785	downstream	protein_coding	WBGene00019356	K03B4.6	0.52
chrV	4691840	4692984	4694128	4687994	4689234	+	4370	downstream	protein_coding	WBGene00019354	K03B4.2	0.67
chrV	4691840	4692984	4694128	4689330	4691611	+	2513	downstream	protein_coding	WBGene00019353	K03B4.1	0.67
chrV	4691840	4692984	4694128	4691605	4692432	-	965	overlapStart	protein_coding	WBGene00019357	cpg-8	0.67
chrV	4691840	4692984	4694128	4694972	4700289	-	4646	downstream	protein_coding	WBGene00022584	ZC266.1	0.67
chrV	4698386	4698827	4699268	4694972	4700289	-	1196	PeakInsideFeature	protein_coding	WBGene00022584	ZC266.1	0.65
chrV	4759678	4760114	4760550	4755979	4758587	+	2831	downstream	protein_coding	WBGene00003994	pgl-3	0.76
chrV	4968842	4969348	4969855	4971770	4973043	-	3058	downstream	protein_coding	WBGene00017845	srsx-9	0.61
chrV	4968842	4969348	4969855	4973235	4974777	-	4658	downstream	protein_coding	WBGene00044117	srsx-10	0.61
chrV	5060476	5061116	5061757	5056378	5064811	-	521	PeakInsideFeature	protein_coding	WBGene00003374	mlk-1	0.55
chrV	5067954	5068622	5069290	5067637	5069540	-	33	PeakInsideFeature	protein_coding	WBGene00021975	Y58A7A.1	0.84
chrV	5067954	5068622	5069290	5071695	5072182	-	3316	downstream	protein_coding	WBGene00021976	Y58A7A.2	0.84
chrV	5228303	5228652	5229001	5223367	5230490	+	1723	PeakInsideFeature	protein_coding	WBGene00021732	Y49G5B.1	0.74
chrV	5228303	5228652	5229001	5230475	5233891	-	3531	downstream	protein_coding	WBGene00016862	cest-32	0.74
chrV	5274388	5274831	5275274	5269485	5270744	+	4716	downstream	protein_coding	WBGene00015075	B0238.11	0.8
chrV	5274388	5274831	5275274	5274070	5275615	+	11	PeakInsideFeature	protein_coding	WBGene00015074	natc-2	0.8
chrV	5274388	5274831	5275274	5275554	5278101	-	1996	downstream	protein_coding	WBGene00015073	B0238.9	0.8
chrV	5306947	5307332	5307716	5303689	5311270	+	147	PeakInsideFeature	protein_coding	WBGene00003567	ncx-2	0.52
chrV	5517660	5518342	5519025	5514348	5520458	+	939	PeakInsideFeature	protein_coding	WBGene00016060	mms-19	0.57
chrV	5777405	5777584	5777763	5778817	5780922	-	2285	downstream	protein_coding	WBGene00018427	F44E7.5	0.45
chrV	5777405	5777584	5777763	5781317	5782787	-	4468	downstream	protein_coding	WBGene00018428	fbxa-183	0.45
chrV	5787977	5788447	5788917	5785957	5790553	-	192	PeakInsideFeature	protein_coding	WBGene00018430	nhr-142	0.68
chrV	5875580	5876102	5876625	5872059	5875532	+	2306	downstream	protein_coding	WBGene00015360	C02G6.2	0.92
chrV	5917459	5918153	5918847	5912726	5913802	+	4889	downstream	protein_coding	WBGene00015427	C04E6.13	0.7
chrV	5917459	5918153	5918847	5918060	5919987	-	870	overlapEnd	protein_coding	WBGene00015426	C04E6.12	0.7
chrV	6098149	6098550	6098951	6096197	6097093	+	1905	downstream	protein_coding	WBGene00021392	Y38A10A.7	0.87
chrV	6100243	6101062	6101882	6096197	6097093	+	4417	downstream	protein_coding	WBGene00021392	Y38A10A.7	0.63
chrV	6098149	6098550	6098951	6097105	6099083	+	456	PeakInsideFeature	protein_coding	WBGene00021391	smut-1	0.87
chrV	6100243	6101062	6101882	6097105	6099083	+	2968	downstream	protein_coding	WBGene00021391	smut-1	0.63
chrV	6098149	6098550	6098951	6098992	6100542	-	1217	downstream	protein_coding	WBGene00000802	crt-1	0.87
chrV	6100243	6101062	6101882	6098992	6100542	-	1295	overlapStart	protein_coding	WBGene00000802	crt-1	0.63
chrV	6098149	6098550	6098951	6101747	6103529	-	4088	downstream	protein_coding	WBGene00219449	Y38A10A.11	0.87
chrV	6100243	6101062	6101882	6101747	6103529	-	1576	overlapEnd	protein_coding	WBGene00219449	Y38A10A.11	0.63
chrV	6128739	6128931	6129123	6120909	6202632	-	32839	PeakInsideFeature	protein_coding	WBGene00006436	ttn-1	0.47
chrV	6150994	6151952	6152910	6120909	6202632	-	9818	PeakInsideFeature	protein_coding	WBGene00006436	ttn-1	0.61
chrV	6156289	6157136	6157984	6120909	6202632	-	4634	PeakInsideFeature	protein_coding	WBGene00006436	ttn-1	0.81
chrV	6217031	6217404	6217777	6208885	6217664	+	4129	overlapEnd	protein_coding	WBGene00004373	rme-1	0.7
chrV	6217031	6217404	6217777	6218134	6219562	+	1444	upstream	protein_coding	WBGene00006239	str-206	0.7
chrV	6418463	6418900	6419336	6414993	6417501	+	2653	downstream	protein_coding	WBGene00020270	T05H4.7	0.76
chrV	6418463	6418900	6419336	6417495	6424155	-	1925	PeakInsideFeature	protein_coding	WBGene00020273	T05H4.10	0.76
chrV	6424511	6425429	6426347	6424247	6426261	-	175	overlapStart	protein_coding	WBGene00020274	T05H4.11	0.62
chrV	6424511	6425429	6426347	6426246	6427112	-	1250	overlapEnd	protein_coding	WBGene00020275	atp-4	0.62
chrV	6424511	6425429	6426347	6427208	6429920	-	3135	downstream	protein_coding	WBGene00000110	alh-4	0.62
chrV	6429321	6429928	6430535	6427208	6429920	-	1364	overlapStart	protein_coding	WBGene00000110	alh-4	0.56
chrV	6429321	6429928	6430535	6431333	6433496	-	2486	downstream	protein_coding	WBGene00001513	gad-1	0.56
chrV	6434356	6434994	6435631	6434128	6436402	+	271	PeakInsideFeature	protein_coding	WBGene00020269	erfa-1	0.63
chrV	6749384	6749935	6750486	6745081	6748613	+	3088	downstream	protein_coding	WBGene00020806	T25F10.3	0.47
chrV	6750789	6751468	6752147	6745081	6748613	+	4621	downstream	protein_coding	WBGene00020806	T25F10.3	0.8
chrV	6767123	6767232	6767341	6765768	6768732	-	18	PeakInsideFeature	protein_coding	WBGene00020808	clik-1	0.66
chrV	6767123	6767232	6767341	6768502	6768786	+	1412	upstream	protein_coding	WBGene00020805	T25F10.1	0.66
chrV	6767123	6767232	6767341	6769634	6771745	-	3457	downstream	protein_coding	WBGene00005253	srh-30	0.66
chrV	6791562	6792099	6792636	6787952	6788460	+	3893	downstream	protein_coding	WBGene00043952	ZC404.2	0.44
chrV	6791562	6792099	6792636	6788438	6792665	-	1547	PeakInsideFeature	protein_coding	WBGene00022603	gck-2	0.44
chrV	6904756	6905186	6905615	6901681	6929038	-	10173	PeakInsideFeature	protein_coding	WBGene00006801	unc-68	0.53
chrV	6925768	6926539	6927310	6901681	6929038	-	11179	PeakInsideFeature	protein_coding	WBGene00006801	unc-68	0.45
chrV	6931376	6931725	6932074	6931475	6934312	-	1168	overlapEnd	protein_coding	WBGene00021963	lipl-6	0.47
chrV	6931376	6931725	6932074	6935503	6935978	-	4015	downstream	protein_coding	WBGene00202501	Y57E12B.10	0.47
chrV	7169697	7170112	7170527	7164510	7165895	+	4909	downstream	protein_coding	WBGene00005304	srh-83	0.58
chrV	7169697	7170112	7170527	7167009	7169281	+	1967	downstream	protein_coding	WBGene00017315	ugt-36	0.58
chrV	7248829	7249220	7249611	7252244	7255195	-	4499	downstream	protein_coding	WBGene00015465	C05C8.8	0.57
chrV	7330938	7331628	7332318	7327228	7327755	+	4136	downstream	protein_coding	WBGene00017365	F10G2.4	0.62
chrV	7330938	7331628	7332318	7328392	7330002	+	2431	downstream	protein_coding	WBGene00017364	clec-7	0.62
chrV	7330938	7331628	7332318	7331168	7331777	+	155	FeatureInsidePeak	protein_coding	WBGene00017363	F10G2.2	0.62
chrV	7330938	7331628	7332318	7332553	7333424	+	1360	upstream	protein_coding	WBGene00017362	F10G2.1	0.62
chrV	7330938	7331628	7332318	7335866	7337318	-	4964	downstream	protein_coding	WBGene00017366	F10G2.7	0.62
chrV	7367065	7367638	7368211	7365251	7366060	+	1982	downstream	protein_coding	WBGene00015393	exc-13	0.55
chrV	7383157	7383835	7384513	7384232	7386102	-	1332	overlapEnd	protein_coding	WBGene00005647	srp-6	0.59
chrV	7383157	7383835	7384513	7386675	7387855	-	3430	downstream	protein_coding	WBGene00220257	C02H6.3	0.59
chrV	7506850	7507290	7507729	7506869	7508666	-	477	overlapEnd	protein_coding	WBGene00006097	str-31	0.6
chrV	7548078	7548452	7548825	7545487	7545591	+	2913	downstream	protein_coding	WBGene00235336	C54F6.19	0.52
chrV	7548078	7548452	7548825	7546468	7547579	-	1428	upstream	protein_coding	WBGene00001500	ftn-1	0.52
chrV	7548078	7548452	7548825	7552756	7553923	-	4887	downstream	protein_coding	WBGene00017600	ttr-10	0.52
chrV	7773567	7773906	7774244	7771261	7773269	+	1641	downstream	protein_coding	WBGene00016149	frpr-3	0.44
chrV	7773567	7773906	7774244	7774545	7775759	+	1246	upstream	protein_coding	WBGene00001719	grl-10	0.44
chrV	7777817	7778726	7779635	7774545	7775759	+	3574	downstream	protein_coding	WBGene00001719	grl-10	0.54
chrV	7773567	7773906	7774244	7775742	7776079	-	2004	downstream	protein_coding	WBGene00004453	rpl-39	0.44
chrV	7777817	7778726	7779635	7776578	7777225	+	1824	downstream	protein_coding	WBGene00004499	rps-30	0.54
chrV	7777817	7778726	7779635	7777300	7778920	+	616	overlapEnd	protein_coding	WBGene00016148	C26F1.3	0.54
chrV	7807401	7807794	7808186	7805064	7814656	+	2066	PeakInsideFeature	protein_coding	WBGene00002078	xpo-1	0.56
chrV	7811621	7812142	7812663	7805064	7814656	+	2282	PeakInsideFeature	protein_coding	WBGene00002078	xpo-1	0.81
chrV	7807401	7807794	7808186	7808367	7809912	-	1345	downstream	protein_coding	WBGene00022813	ZK742.3	0.56
chrV	7807401	7807794	7808186	7810228	7811792	-	3216	downstream	protein_coding	WBGene00022814	ZK742.4	0.56
chrV	7811621	7812142	7812663	7810228	7811792	-	1132	overlapStart	protein_coding	WBGene00022814	ZK742.4	0.81
chrV	7811621	7812142	7812663	7814504	7814942	-	2581	downstream	protein_coding	WBGene00045277	ZK742.6	0.81
chrV	7822804	7823259	7823714	7820578	7821477	+	2231	downstream	protein_coding	WBGene00002256	lbp-4	0.58
chrV	7851209	7851590	7851970	7852280	7854700	-	1900	downstream	protein_coding	WBGene00016501	C37C3.9	0.79
chrV	7891746	7892770	7893794	7891530	7895518	+	754	PeakInsideFeature	protein_coding	WBGene00018216	F40A3.1	0.67
chrV	7891746	7892770	7893794	7892118	7893862	-	220	overlapEnd	protein_coding	WBGene00018221	F40A3.6	0.67
chrV	7891746	7892770	7893794	7895511	7899861	-	4916	downstream	protein_coding	WBGene00018222	F40A3.7	0.67
chrV	7995171	7996016	7996862	7993717	7994670	-	1822	upstream	protein_coding	WBGene00022395	ceh-76	0.51
chrV	8192177	8192522	8192867	8190730	8192050	+	1132	downstream	protein_coding	WBGene00017633	F20D6.1	0.66
chrV	8192177	8192522	8192867	8192060	8195939	-	1477	PeakInsideFeature	protein_coding	WBGene00017639	F20D6.10	0.66
chrV	8229368	8229968	8230567	8224934	8226116	+	4443	downstream	protein_coding	WBGene00003937	pax-1	0.54
chrV	8229368	8229968	8230567	8228276	8238409	-	3374	PeakInsideFeature	protein_coding	WBGene00004395	rol-3	0.54
chrV	8235673	8236088	8236503	8228276	8238409	-	2745	PeakInsideFeature	protein_coding	WBGene00004395	rol-3	0.73
chrV	8235673	8236088	8236503	8238854	8240028	-	3353	downstream	protein_coding	WBGene00015858	C16D9.3	0.73
chrV	8454901	8455828	8456754	8455396	8457609	+	674	overlapStart	protein_coding	WBGene00044553	T23B12.11	0.63
chrV	8454901	8455828	8456754	8457616	8460419	-	3189	downstream	protein_coding	WBGene00020721	T23B12.6	0.63
chrV	8534408	8535058	8535709	8529519	8532465	+	4066	downstream	protein_coding	WBGene00018478	otpl-5	0.56
chrV	8534408	8535058	8535709	8533379	8533762	+	1487	downstream	protein_coding	WBGene00001881	his-7	0.56
chrV	8534408	8535058	8535709	8534567	8534977	-	286	FeatureInsidePeak	protein_coding	WBGene00001880	his-6	0.56
chrV	8534408	8535058	8535709	8535214	8535525	+	311	FeatureInsidePeak	protein_coding	WBGene00001879	his-5	0.56
chrV	8534408	8535058	8535709	8536513	8536716	+	1556	upstream	protein_coding	WBGene00001913	his-39	0.56
chrV	8846417	8847713	8849009	8846203	8846835	-	1194	overlapStart	protein_coding	WBGene00017189	F07B7.8	0.68
chrV	8846417	8847713	8849009	8847393	8847704	-	164	FeatureInsidePeak	protein_coding	WBGene00001924	his-50	0.68
chrV	8846417	8847713	8849009	8847943	8848353	+	435	FeatureInsidePeak	protein_coding	WBGene00001923	his-49	0.68
chrV	8851754	8852696	8853638	8847943	8848353	+	4548	downstream	protein_coding	WBGene00001923	his-49	0.58
chrV	8846417	8847713	8849009	8849788	8850171	-	2266	downstream	protein_coding	WBGene00001925	his-51	0.68
chrV	8851754	8852696	8853638	8850464	8850835	+	2046	downstream	protein_coding	WBGene00001926	his-52	0.58
chrV	8851754	8852696	8853638	8853006	8853377	-	495	FeatureInsidePeak	protein_coding	WBGene00001928	his-54	0.58
chrV	8851754	8852696	8853638	8853670	8854053	+	1165	upstream	protein_coding	WBGene00001927	his-53	0.58
chrV	8887945	8889524	8891104	8888298	8888930	-	910	FeatureInsidePeak	protein_coding	WBGene00019442	K06C4.1	0.6
chrV	8887945	8889524	8891104	8889488	8889799	-	119	FeatureInsidePeak	protein_coding	WBGene00001902	his-28	0.6
chrV	8887945	8889524	8891104	8890038	8890448	+	719	FeatureInsidePeak	protein_coding	WBGene00001901	his-27	0.6
chrV	8893849	8894791	8895733	8890038	8890448	+	4548	downstream	protein_coding	WBGene00001901	his-27	0.62
chrV	8887945	8889524	8891104	8891883	8892266	-	2550	downstream	protein_coding	WBGene00001895	his-21	0.6
chrV	8893849	8894791	8895733	8892559	8892930	+	2046	downstream	protein_coding	WBGene00001896	his-22	0.62
chrV	8896925	8897382	8897838	8892559	8892930	+	4637	downstream	protein_coding	WBGene00001896	his-22	0.61
chrV	8893849	8894791	8895733	8895101	8895472	-	495	FeatureInsidePeak	protein_coding	WBGene00001894	his-20	0.62
chrV	8893849	8894791	8895733	8895765	8896148	+	1165	upstream	protein_coding	WBGene00001893	his-19	0.62
chrV	8896925	8897382	8897838	8895765	8896148	+	1425	downstream	protein_coding	WBGene00001893	his-19	0.61
chrV	8893849	8894791	8895733	8897582	8897992	-	2996	downstream	protein_coding	WBGene00001891	his-17	0.62
chrV	8896925	8897382	8897838	8897582	8897992	-	405	overlapEnd	protein_coding	WBGene00001891	his-17	0.61
chrV	8896925	8897382	8897838	8898228	8898539	+	1001	upstream	protein_coding	WBGene00001892	his-18	0.61
chrV	8995991	8996212	8996432	8991789	8993173	+	3731	downstream	protein_coding	WBGene00019112	F59E11.6	0.58
chrV	8995991	8996212	8996432	8995101	8996657	+	333	PeakInsideFeature	protein_coding	WBGene00019111	F59E11.5	0.58
chrV	9060639	9061082	9061525	9059723	9060479	+	981	downstream	protein_coding	WBGene00023431	C25E10.13	0.44
chrV	9060639	9061082	9061525	9060475	9062441	-	376	PeakInsideFeature	protein_coding	WBGene00016101	C25E10.12	0.44
chrV	9073302	9073964	9074627	9074784	9076322	-	1589	downstream	protein_coding	WBGene00020865	T27E4.7	0.54
chrV	9116876	9117697	9118518	9112767	9122189	+	219	PeakInsideFeature	protein_coding	WBGene00017657	F21C10.7	0.73
chrV	9124112	9124400	9124688	9122304	9123564	+	1466	downstream	protein_coding	WBGene00195086	F21C10.13	0.43
chrV	9124112	9124400	9124688	9123486	9123852	+	731	downstream	protein_coding	WBGene00017660	F21C10.11	0.43
chrV	9124112	9124400	9124688	9124480	9125292	+	486	overlapStart	protein_coding	WBGene00017656	F21C10.6	0.43
chrV	9124112	9124400	9124688	9125645	9126006	+	1425	upstream	protein_coding	WBGene00017655	F21C10.5	0.43
chrV	9233062	9233920	9234778	9234610	9243221	-	4995	overlapEnd	protein_coding	WBGene00017195	glo-4	0.8
chrV	9260789	9261279	9261769	9258136	9261592	-	1415	overlapStart	protein_coding	WBGene00017198	nhr-36	0.71
chrV	9260789	9261279	9261769	9263800	9266499	-	3870	downstream	protein_coding	WBGene00022788	slc-17.7	0.71
chrV	9298045	9298634	9299222	9297632	9302496	+	1430	PeakInsideFeature	protein_coding	WBGene00018405	F44A2.5	0.58
chrV	9328353	9328742	9329130	9323085	9327213	+	3593	downstream	protein_coding	WBGene00006499	tag-153	0.62
chrV	9328353	9328742	9329130	9327141	9333631	-	1644	PeakInsideFeature	protein_coding	WBGene00019465	acl-14	0.62
chrV	9328353	9328742	9329130	9328970	9331527	+	1506	overlapStart	protein_coding	WBGene00019464	K07B1.4	0.62
chrV	9514822	9515660	9516497	9513824	9517649	+	76	PeakInsideFeature	protein_coding	WBGene00008670	eif-2Bdelta	0.59
chrV	9514822	9515660	9516497	9517519	9518859	-	2529	downstream	protein_coding	WBGene00008233	C50F4.8	0.59
chrV	9655174	9655648	9656123	9651594	9651764	+	3969	downstream	protein_coding	WBGene00235328	T06E4.21	0.69
chrV	9655174	9655648	9656123	9654755	9658120	+	789	PeakInsideFeature	protein_coding	WBGene00007140	cyp-29A4	0.69
chrV	9655174	9655648	9656123	9658862	9661614	-	4590	downstream	protein_coding	WBGene00007141	pitr-4	0.69
chrV	9711493	9712126	9712758	9711447	9713632	-	413	PeakInsideFeature	protein_coding	WBGene00009586	F40F9.10	0.84
chrV	9959096	9959472	9959849	9952699	9956928	+	4658	downstream	protein_coding	WBGene00011572	mam-5	0.49
chrV	9959096	9959472	9959849	9956879	9958331	-	1867	upstream	protein_coding	WBGene00011573	anmt-3	0.49
chrV	9959096	9959472	9959849	9959968	9960476	-	750	downstream	protein_coding	WBGene00011574	T07C12.10	0.49
chrV	9959096	9959472	9959849	9960747	9962494	-	2148	downstream	protein_coding	WBGene00011575	madf-4	0.49
chrV	9967789	9968109	9968429	9966380	9976238	-	3200	PeakInsideFeature	protein_coding	WBGene00006777	unc-41	0.63
chrV	10000518	10001945	10003372	10001060	10002790	+	20	FeatureInsidePeak	protein_coding	WBGene00077491	K08H10.10	0.48
chrV	10046376	10046865	10047354	10037340	10048726	+	3832	PeakInsideFeature	protein_coding	WBGene00010177	F57A8.1	0.87
chrV	10046376	10046865	10047354	10043746	10043787	+	3098	downstream	protein_coding	WBGene00303063	T06E8.8	0.87
chrV	10076997	10077410	10077823	10075741	10077906	+	586	PeakInsideFeature	protein_coding	WBGene00010182	F57A8.7	0.46
chrV	10076997	10077410	10077823	10077851	10078344	-	687	downstream	protein_coding	WBGene00011001	R04B5.1	0.46
chrV	10076997	10077410	10077823	10080083	10081776	-	3519	downstream	protein_coding	WBGene00011002	nhr-205	0.46
chrV	10145762	10146348	10146935	10145953	10148977	+	1117	overlapStart	protein_coding	WBGene00008254	C51E3.9	0.7
chrV	10148863	10149189	10149515	10145953	10148977	+	1724	overlapEnd	protein_coding	WBGene00008254	C51E3.9	0.73
chrV	10148863	10149189	10149515	10148652	10150891	+	582	PeakInsideFeature	protein_coding	WBGene00008247	srsx-26	0.73
chrV	10148863	10149189	10149515	10150028	10152248	+	1949	upstream	protein_coding	WBGene00008248	srsx-27	0.73
chrV	10188708	10189106	10189504	10186011	10190131	-	1035	PeakInsideFeature	protein_coding	WBGene00014106	ZK856.5	0.56
chrV	10283725	10284316	10284907	10282100	10283544	-	1494	upstream	protein_coding	WBGene00003092	lys-3	0.85
chrV	10314003	10314356	10314709	10314671	10315294	+	626	overlapStart	protein_coding	WBGene00007099	trx-2	0.68
chrV	10319175	10319588	10320002	10314671	10315294	+	4605	downstream	protein_coding	WBGene00007099	trx-2	0.62
chrV	10314003	10314356	10314709	10315248	10317394	-	1965	downstream	protein_coding	WBGene00007100	asps-1	0.68
chrV	10314003	10314356	10314709	10317492	10319534	-	4157	downstream	protein_coding	WBGene00007101	B0024.11	0.68
chrV	10319175	10319588	10320002	10317492	10319534	-	1075	overlapStart	protein_coding	WBGene00007101	B0024.11	0.62
chrV	10319175	10319588	10320002	10319654	10320151	-	314	overlapEnd	protein_coding	WBGene00001646	gna-1	0.62
chrV	10319175	10319588	10320002	10320711	10322304	+	1919	upstream	protein_coding	WBGene00007102	B0024.13	0.62
chrV	10344693	10345024	10345354	10339500	10340971	+	4788	downstream	protein_coding	WBGene00010625	K07C5.2	0.61
chrV	10344693	10345024	10345354	10342055	10342938	+	2527	downstream	protein_coding	WBGene00050947	K07C5.13	0.61
chrV	10344693	10345024	10345354	10343032	10345489	+	763	PeakInsideFeature	protein_coding	WBGene00010626	K07C5.3	0.61
chrV	10347682	10348450	10349217	10343032	10345489	+	4189	downstream	protein_coding	WBGene00010626	K07C5.3	0.65
chrV	10344693	10345024	10345354	10346649	10350154	-	3377	downstream	protein_coding	WBGene00010632	K07C5.9	0.61
chrV	10347682	10348450	10349217	10346649	10350154	-	48	PeakInsideFeature	protein_coding	WBGene00010632	K07C5.9	0.65
chrV	10347682	10348450	10349217	10350466	10352978	-	3272	downstream	protein_coding	WBGene00010627	nol-56	0.65
chrV	10356444	10357498	10358552	10356285	10357903	-	404	overlapStart	protein_coding	WBGene00010628	ceeh-2	0.55
chrV	10423072	10423566	10424061	10423898	10425198	-	982	overlapEnd	protein_coding	WBGene00000601	col-12	0.65
chrV	10423072	10423566	10424061	10425362	10426353	-	2291	downstream	protein_coding	WBGene00000144	apc-10	0.65
chrV	10423072	10423566	10424061	10426570	10428708	-	4073	downstream	protein_coding	WBGene00008871	tag-314	0.65
chrV	10453258	10453644	10454030	10453857	10457347	-	1958	overlapEnd	protein_coding	WBGene00009058	F22E12.1	0.58
chrV	10508926	10509756	10510586	10504193	10505410	+	4954	downstream	protein_coding	WBGene00044016	C35A5.10	0.62
chrV	10508926	10509756	10510586	10505853	10508075	+	2792	downstream	protein_coding	WBGene00007949	C35A5.5	0.62
chrV	10508926	10509756	10510586	10509137	10510489	+	57	FeatureInsidePeak	protein_coding	WBGene00007950	C35A5.6	0.62
chrV	10508926	10509756	10510586	10510443	10514371	-	2651	overlapEnd	protein_coding	WBGene00007951	dmsr-8	0.62
chrV	10577707	10578232	10578758	10572914	10575454	+	4048	downstream	protein_coding	WBGene00011891	del-6	0.51
chrV	10577707	10578232	10578758	10576510	10578326	-	814	overlapStart	protein_coding	WBGene00011890	mics-1	0.51
chrV	10577707	10578232	10578758	10578427	10579141	-	552	overlapEnd	protein_coding	WBGene00011892	erh-1	0.51
chrV	10577707	10578232	10578758	10579305	10580693	+	1767	upstream	protein_coding	WBGene00003065	lpd-9	0.51
chrV	10601533	10601920	10602307	10597266	10598666	+	3954	downstream	protein_coding	WBGene00011898	T21C9.13	0.63
chrV	10601533	10601920	10602307	10599104	10602146	+	1295	overlapEnd	protein_coding	WBGene00011897	scpl-4	0.63
chrV	10668550	10668905	10669260	10667584	10670890	+	332	PeakInsideFeature	protein_coding	WBGene00006667	twk-12	0.5
chrV	10718700	10719404	10720109	10712160	10732422	-	2887	PeakInsideFeature	protein_coding	WBGene00012117	T28B11.1	0.56
chrV	10750874	10751472	10752069	10747901	10749049	+	2997	downstream	protein_coding	WBGene00009236	F28H7.2	0.64
chrV	10750874	10751472	10752069	10749605	10750788	-	1275	upstream	protein_coding	WBGene00009237	F28H7.3	0.64
chrV	10750874	10751472	10752069	10750955	10754150	-	1080	overlapEnd	protein_coding	WBGene00009240	F28H7.7	0.64
chrV	10750874	10751472	10752069	10754404	10756798	-	4129	downstream	protein_coding	WBGene00009239	irld-6	0.64
chrV	10760333	10760580	10760826	10758958	10760663	+	769	overlapEnd	protein_coding	WBGene00009241	F28H7.8	0.65
chrV	10760333	10760580	10760826	10760575	10762795	-	1105	overlapEnd	protein_coding	WBGene00009242	sre-6	0.65
chrV	10915325	10916110	10916896	10917592	10918473	-	1922	downstream	protein_coding	WBGene00010235	F58B4.2	0.65
chrV	10915325	10916110	10916896	10918857	10921847	-	4242	downstream	protein_coding	WBGene00003549	nas-31	0.65
chrV	10920272	10920656	10921041	10918857	10921847	-	304	PeakInsideFeature	protein_coding	WBGene00003549	nas-31	0.53
chrV	10920272	10920656	10921041	10922980	10923329	-	2498	downstream	protein_coding	WBGene00077682	F58B4.7	0.53
chrV	10942644	10943108	10943573	10941450	10942850	+	958	overlapEnd	protein_coding	WBGene00303011	F17C11.26	0.82
chrV	10942644	10943108	10943573	10942461	10944514	+	379	PeakInsideFeature	protein_coding	WBGene00077761	zip-9	0.82
chrV	10952618	10953174	10953731	10948230	10949053	+	4532	downstream	protein_coding	WBGene00008914	F17C11.2	0.75
chrV	10952618	10953174	10953731	10949811	10951821	+	2358	downstream	protein_coding	WBGene00000726	col-153	0.75
chrV	10952618	10953174	10953731	10951860	10953472	+	508	overlapEnd	protein_coding	WBGene00008915	F17C11.4	0.75
chrV	10952618	10953174	10953731	10953453	10954434	-	769	overlapEnd	protein_coding	WBGene00008916	clec-221	0.75
chrV	10958072	10958874	10959676	10955121	10955768	+	3429	downstream	protein_coding	WBGene00008917	F17C11.6	0.75
chrV	10958072	10958874	10959676	10955923	10957047	+	2389	downstream	protein_coding	WBGene00023503	F17C11.13	0.75
chrV	10952618	10953174	10953731	10956999	10958821	-	4736	downstream	protein_coding	WBGene00008918	pigt-1	0.75
chrV	10958072	10958874	10959676	10956999	10958821	-	964	overlapStart	protein_coding	WBGene00008918	pigt-1	0.75
chrV	10958072	10958874	10959676	10958931	10960669	-	926	overlapEnd	protein_coding	WBGene00008919	vps-36	0.75
chrV	10958072	10958874	10959676	10961834	10965539	-	4812	downstream	protein_coding	WBGene00008921	ctf-4	0.75
chrV	10966209	10966746	10967283	10965719	10967922	+	74	PeakInsideFeature	protein_coding	WBGene00008920	eef-1G	1.28
chrV	10966209	10966746	10967283	10967919	10970170	-	2298	downstream	protein_coding	WBGene00219325	F17C11.22	1.28
chrV	10992284	10992645	10993006	10992089	10994974	+	886	PeakInsideFeature	protein_coding	WBGene00009965	frpr-9	0.62
chrV	11043683	11044724	11045764	11040320	11040675	+	4226	downstream	protein_coding	WBGene00185117	C45B11.9	0.53
chrV	11043683	11044724	11045764	11040773	11041473	+	3601	downstream	protein_coding	WBGene00077699	C45B11.8	0.53
chrV	11043683	11044724	11045764	11041799	11042412	+	2618	downstream	protein_coding	WBGene00008106	C45B11.5	0.53
chrV	11043683	11044724	11045764	11042710	11043980	+	1379	overlapEnd	protein_coding	WBGene00008105	C45B11.2	0.53
chrV	11043683	11044724	11045764	11044067	11045743	+	181	FeatureInsidePeak	protein_coding	WBGene00045379	C45B11.6	0.53
chrV	11043683	11044724	11045764	11045705	11046833	-	1545	overlapEnd	protein_coding	WBGene00000981	dhs-18	0.53
chrV	11043683	11044724	11045764	11047220	11048778	-	3275	downstream	protein_coding	WBGene00005295	srh-74	0.53
chrV	11070434	11070663	11070892	11068047	11069358	-	1960	upstream	protein_coding	WBGene00011430	T04C12.8	0.49
chrV	11070434	11070663	11070892	11071690	11074498	-	2431	downstream	protein_coding	WBGene00000065	act-3	0.49
chrV	11076173	11076566	11076958	11076777	11078154	-	899	overlapEnd	protein_coding	WBGene00000064	act-2	0.64
chrV	11139982	11140887	11141792	11134596	11140814	+	3182	overlapEnd	protein_coding	WBGene00007389	glb-3	0.46
chrV	11139982	11140887	11141792	11141479	11143121	+	1413	overlapStart	protein_coding	WBGene00007388	folt-1	0.46
chrV	11143569	11144034	11144498	11141479	11143121	+	1734	downstream	protein_coding	WBGene00007388	folt-1	1.03
chrV	11145657	11146232	11146806	11141479	11143121	+	3932	downstream	protein_coding	WBGene00007388	folt-1	0.48
chrV	11139982	11140887	11141792	11142951	11144794	-	2985	downstream	protein_coding	WBGene00007391	C06H2.7	0.46
chrV	11143569	11144034	11144498	11142951	11144794	-	161	PeakInsideFeature	protein_coding	WBGene00007391	C06H2.7	1.03
chrV	11143569	11144034	11144498	11146907	11147008	-	2923	downstream	protein_coding	WBGene00219420	T19C4.24	1.03
chrV	11145657	11146232	11146806	11146907	11147008	-	725	downstream	protein_coding	WBGene00219420	T19C4.24	0.48
chrV	11145657	11146232	11146806	11147346	11147737	+	1309	upstream	protein_coding	WBGene00003771	nlp-33	0.48
chrV	11325465	11326012	11326558	11323965	11326964	-	547	PeakInsideFeature	protein_coding	WBGene00009829	tmed-10	0.54
chrV	11382595	11382905	11383215	11383105	11384353	+	824	overlapStart	protein_coding	WBGene00010109	F55C10.5	0.51
chrV	11410420	11411146	11411872	11407584	11409543	+	2582	downstream	protein_coding	WBGene00010524	K03B8.6	0.88
chrV	11410420	11411146	11411872	11409467	11411002	-	911	overlapStart	protein_coding	WBGene00010525	K03B8.8	0.88
chrV	11410420	11411146	11411872	11411511	11412894	+	1056	overlapStart	protein_coding	WBGene00001712	grl-3	0.88
chrV	11410420	11411146	11411872	11412870	11415159	-	2868	downstream	protein_coding	WBGene00000951	deg-3	0.88
chrV	11446078	11446918	11447758	11446685	11449249	+	1049	overlapStart	protein_coding	WBGene00003248	mig-17	0.72
chrV	11446078	11446918	11447758	11449219	11450357	-	2870	downstream	protein_coding	WBGene00000729	col-156	0.72
chrV	11530125	11530388	11530650	11527831	11541219	+	4137	PeakInsideFeature	protein_coding	WBGene00009532	ccch-1	0.68
chrV	11533520	11533737	11533954	11527831	11541219	+	788	PeakInsideFeature	protein_coding	WBGene00009532	ccch-1	0.45
chrV	11542938	11543430	11543923	11543963	11545295	+	1199	upstream	protein_coding	WBGene00009533	F38B7.2	0.54
chrV	11552031	11552397	11552763	11547095	11548156	+	4771	downstream	protein_coding	WBGene00189933	F38B7.11	0.52
chrV	11552031	11552397	11552763	11549107	11551613	+	2037	downstream	protein_coding	WBGene00009534	F38B7.3	0.52
chrV	11552031	11552397	11552763	11552679	11554223	+	1054	overlapStart	protein_coding	WBGene00005976	srx-85	0.52
chrV	11572241	11572640	11573039	11570476	11572549	+	1127	overlapEnd	protein_coding	WBGene00003691	nhr-101	0.75
chrV	11572241	11572640	11573039	11570690	11572990	-	800	overlapStart	protein_coding	WBGene00305173	H12C20.7	0.75
chrV	11572241	11572640	11573039	11573440	11575709	+	1934	upstream	protein_coding	WBGene00003658	nhr-68	0.75
chrV	11691075	11691584	11692092	11687177	11689288	+	3351	downstream	protein_coding	WBGene00012281	W05E10.2	0.93
chrV	11691075	11691584	11692092	11689413	11691691	-	1032	overlapStart	protein_coding	WBGene00012280	W05E10.1	0.93
chrV	11691075	11691584	11692092	11693099	11695697	-	2814	downstream	protein_coding	WBGene00012282	W05E10.5	0.93
chrV	11772409	11772833	11773257	11767328	11769899	+	4219	downstream	protein_coding	WBGene00004768	sel-11	0.79
chrV	11772409	11772833	11773257	11770467	11773495	+	852	PeakInsideFeature	protein_coding	WBGene00010077	F55A11.4	0.79
chrV	11802646	11803090	11803534	11801827	11812021	-	3834	PeakInsideFeature	protein_coding	WBGene00008407	D2023.3	0.51
chrV	11824723	11825028	11825333	11825033	11825762	-	369	overlapEnd	protein_coding	WBGene00008408	D2023.4	0.56
chrV	11824723	11825028	11825333	11825894	11827067	-	1452	downstream	protein_coding	WBGene00008409	mpst-1	0.56
chrV	11944075	11944526	11944977	11942625	11944657	+	885	overlapEnd	protein_coding	WBGene00010289	F58H1.6	0.78
chrV	11961384	11961770	11962156	11958393	11962700	+	1223	PeakInsideFeature	protein_coding	WBGene00010288	F58H1.5	0.64
chrV	11962634	11963316	11963999	11958393	11962700	+	2769	overlapEnd	protein_coding	WBGene00010288	F58H1.5	0.45
chrV	11961384	11961770	11962156	11963007	11964823	-	2145	downstream	protein_coding	WBGene00010290	F58H1.7	0.64
chrV	11962634	11963316	11963999	11963007	11964823	-	599	overlapEnd	protein_coding	WBGene00010290	F58H1.7	0.45
chrV	12017016	12017477	12017938	12014383	12032160	-	5794	PeakInsideFeature	protein_coding	WBGene00004032	pkc-1	0.8
chrV	12080563	12081716	12082870	12081085	12084316	-	984	overlapEnd	protein_coding	WBGene00011092	R07B7.8	0.55
chrV	12193198	12193872	12194547	12191519	12192385	+	1920	downstream	protein_coding	WBGene00001088	dpy-30	0.52
chrV	12193198	12193872	12194547	12192273	12194366	+	552	overlapEnd	protein_coding	WBGene00004384	rnp-1	0.52
chrV	12193198	12193872	12194547	12194565	12195945	-	1383	downstream	protein_coding	WBGene00014099	ZK836.3	0.52
chrV	12193198	12193872	12194547	12197437	12198645	-	4169	downstream	protein_coding	WBGene00003057	lon-3	0.52
chrV	12214182	12214518	12214853	12213327	12225934	+	5112	PeakInsideFeature	protein_coding	WBGene00006874	vab-8	0.63
chrV	12216643	12217340	12218037	12213327	12225934	+	2290	PeakInsideFeature	protein_coding	WBGene00006874	vab-8	1.2
chrV	12218998	12219688	12220378	12213327	12225934	+	57	PeakInsideFeature	protein_coding	WBGene00006874	vab-8	0.55
chrV	12288089	12288758	12289426	12283487	12284126	+	4951	downstream	protein_coding	WBGene00010098	F55C5.10	0.53
chrV	12288089	12288758	12289426	12288922	12291658	-	1532	overlapEnd	protein_coding	WBGene00010097	srpa-68	0.53
chrV	12326598	12327422	12328245	12320170	12337994	-	1660	PeakInsideFeature	protein_coding	WBGene00006668	twk-13	0.66
chrV	12371429	12372793	12374157	12371686	12372969	+	465	FeatureInsidePeak	protein_coding	WBGene00009095	F23H12.7	0.5
chrV	12371429	12372793	12374157	12373663	12374263	-	1170	overlapEnd	protein_coding	WBGene00044218	F23H12.10	0.5
chrV	12459869	12460270	12460670	12453290	12463008	-	2121	PeakInsideFeature	protein_coding	WBGene00001179	egl-10	0.92
chrV	12482367	12482791	12483215	12478411	12484449	+	1361	PeakInsideFeature	protein_coding	WBGene00000228	atn-1	0.74
chrV	12485673	12486014	12486356	12478411	12484449	+	4584	downstream	protein_coding	WBGene00000228	atn-1	0.84
chrV	12485673	12486014	12486356	12484885	12486068	+	537	overlapEnd	protein_coding	WBGene00012242	srt-39	0.84
chrV	12511056	12512148	12513241	12510645	12512949	-	351	overlapStart	protein_coding	WBGene00012143	T28H10.2	0.73
chrV	12511056	12512148	12513241	12513056	12514941	+	1850	overlapStart	protein_coding	WBGene00012144	lgmn-1	0.73
chrV	12511056	12512148	12513241	12514835	12517248	-	3893	downstream	protein_coding	WBGene00000285	cal-1	0.73
chrV	12635395	12635883	12636371	12638666	12640484	-	3692	downstream	protein_coding	WBGene00001670	gpa-8	0.71
chrV	12656251	12656714	12657177	12649925	12658714	+	2394	PeakInsideFeature	protein_coding	WBGene00003011	lin-25	0.6
chrV	12656251	12656714	12657177	12656807	12658242	-	810	overlapEnd	protein_coding	WBGene00195166	W05B10.6	0.6
chrV	12656251	12656714	12657177	12658669	12659687	-	2464	downstream	protein_coding	WBGene00012277	ccch-3	0.6
chrV	12656251	12656714	12657177	12659704	12660330	-	3303	downstream	protein_coding	WBGene00012276	his-74	0.6
chrV	12656251	12656714	12657177	12661266	12661719	-	4778	downstream	protein_coding	WBGene00012278	W05B10.3	0.6
chrV	12732106	12732866	12733625	12728631	12729417	+	3842	downstream	protein_coding	WBGene00011247	mrpl-49	0.9
chrV	12732106	12732866	12733625	12729520	12731794	+	2209	downstream	protein_coding	WBGene00011248	R11D1.10	0.9
chrV	12732106	12732866	12733625	12731767	12733645	-	160	PeakInsideFeature	protein_coding	WBGene00000984	dhs-21	0.9
chrV	12893224	12893966	12894709	12891523	12895872	-	268	PeakInsideFeature	protein_coding	WBGene00011283	ttbk-7	0.88
chrV	12955272	12955524	12955775	12951304	12952095	+	3824	downstream	protein_coding	WBGene00219337	T16G1.18	0.62
chrV	12955272	12955524	12955775	12952636	12953208	+	2602	downstream	protein_coding	WBGene00004151	pqn-68	0.62
chrV	12955272	12955524	12955775	12954002	12955229	+	908	downstream	protein_coding	WBGene00001233	eif-3.K	0.62
chrV	12955272	12955524	12955775	12955210	12961135	-	2648	PeakInsideFeature	protein_coding	WBGene00011307	mpst-7	0.62
chrV	13034568	13034886	13035203	13033523	13034221	+	1014	downstream	protein_coding	WBGene00012335	W07G4.1	0.54
chrV	13034568	13034886	13035203	13034205	13034704	-	431	overlapStart	protein_coding	WBGene00077565	W07G4.7	0.54
chrV	13034568	13034886	13035203	13034895	13036566	-	844	overlapEnd	protein_coding	WBGene00012336	W07G4.2	0.54
chrV	13034568	13034886	13035203	13036894	13041721	-	4421	downstream	protein_coding	WBGene00012337	scyl-1	0.54
chrV	13039128	13039582	13040037	13036894	13041721	-	274	PeakInsideFeature	protein_coding	WBGene00012337	scyl-1	0.59
chrV	13048373	13049001	13049629	13043712	13046154	+	4068	downstream	protein_coding	WBGene00002250	lap-2	0.49
chrV	13048373	13049001	13049629	13047980	13049236	+	393	overlapEnd	protein_coding	WBGene00012339	W07G4.5	0.49
chrV	13048373	13049001	13049629	13049185	13049560	-	371	FeatureInsidePeak	protein_coding	WBGene00077788	W07G4.8	0.49
chrV	13048373	13049001	13049629	13049730	13053735	-	2731	downstream	protein_coding	WBGene00005652	srr-1	0.49
chrV	13088909	13089328	13089747	13083055	13090260	+	2670	PeakInsideFeature	protein_coding	WBGene00007907	C34B4.2	0.5
chrV	13148624	13149238	13149853	13138981	13152466	+	3514	PeakInsideFeature	protein_coding	WBGene00007154	dhc-3	0.81
chrV	13282940	13283604	13284267	13273157	13295978	-	963	PeakInsideFeature	protein_coding	WBGene00009337	uig-1	0.63
chrV	13363418	13363896	13364375	13359335	13360025	+	4216	downstream	protein_coding	WBGene00009349	F32H5.3	0.78
chrV	13363418	13363896	13364375	13360554	13363357	+	1940	downstream	protein_coding	WBGene00009350	F32H5.4	0.78
chrV	13363418	13363896	13364375	13363715	13364728	+	325	overlapStart	protein_coding	WBGene00005203	srg-46	0.78
chrV	13376520	13377267	13378014	13370083	13380262	-	2094	PeakInsideFeature	protein_coding	WBGene00010867	ifbp-1	0.55
chrV	13403611	13403922	13404234	13403961	13406114	-	1115	overlapEnd	protein_coding	WBGene00009979	cutl-1	0.59
chrV	13414216	13414512	13414808	13411077	13411714	+	3116	downstream	protein_coding	WBGene00009982	F53F1.4	0.54
chrV	13414216	13414512	13414808	13414949	13416064	+	994	upstream	protein_coding	WBGene00009983	cut-2	0.54
chrV	13417572	13417980	13418387	13414949	13416064	+	2473	downstream	protein_coding	WBGene00009983	cut-2	0.73
chrV	13414216	13414512	13414808	13416096	13417613	-	2342	downstream	protein_coding	WBGene00009984	F53F1.6	0.54
chrV	13417572	13417980	13418387	13416096	13417613	-	1125	overlapStart	protein_coding	WBGene00009984	F53F1.6	0.73
chrV	13417572	13417980	13418387	13418951	13420740	-	1865	downstream	protein_coding	WBGene00005719	srv-8	0.73
chrV	13417572	13417980	13418387	13421140	13423145	-	4162	downstream	protein_coding	WBGene00005720	srv-9	0.73
chrV	13647563	13647600	13647637	13646879	13649780	-	729	PeakInsideFeature	protein_coding	WBGene00044200	H37A05.4	0.47
chrV	13647563	13647600	13647637	13650262	13654129	-	4595	downstream	protein_coding	WBGene00010425	lpin-1	0.47
chrV	13777390	13777831	13778272	13775796	13777772	+	1047	overlapEnd	protein_coding	WBGene00009971	F53C11.1	0.83
chrV	13777390	13777831	13778272	13778015	13778592	+	472	overlapStart	protein_coding	WBGene00044921	F53C11.9	0.83
chrV	13802172	13802588	13803004	13796641	13800577	+	3979	downstream	protein_coding	WBGene00006684	twk-32	0.59
chrV	13802172	13802588	13803004	13800973	13804281	-	39	PeakInsideFeature	protein_coding	WBGene00009976	swan-2	0.59
chrV	13802172	13802588	13803004	13804395	13807237	-	3228	downstream	protein_coding	WBGene00009977	swan-1	0.59
chrV	13825418	13826010	13826603	13819361	13822980	+	4839	downstream	protein_coding	WBGene00004767	sel-10	0.44
chrV	13825418	13826010	13826603	13823052	13825226	+	1871	downstream	protein_coding	WBGene00010089	hpo-31	0.44
chrV	13942466	13943216	13943966	13937150	13939617	+	4832	downstream	protein_coding	WBGene00011197	srw-145	0.54
chrV	13942466	13943216	13943966	13945160	13946485	-	2606	downstream	protein_coding	WBGene00005901	srx-10	0.54
chrV	14034297	14034958	14035620	14033949	14034396	+	785	overlapEnd	protein_coding	WBGene00002093	ins-10	0.77
chrV	14034297	14034958	14035620	14034323	14038378	-	1392	overlapEnd	protein_coding	WBGene00011625	vps-39	0.77
chrV	14093248	14094178	14095107	14090426	14092454	+	2738	downstream	protein_coding	WBGene00001864	him-5	0.8
chrV	14093248	14094178	14095107	14092792	14093986	+	789	overlapEnd	protein_coding	WBGene00008390	D1086.3	0.8
chrV	14093248	14094178	14095107	14094105	14097115	+	1432	overlapStart	protein_coding	WBGene00008395	D1086.8	0.8
chrV	14093248	14094178	14095107	14096944	14098668	-	3628	downstream	protein_coding	WBGene00008389	D1086.2	0.8
chrV	14100102	14100692	14101283	14098858	14100691	+	917	overlapEnd	protein_coding	WBGene00008388	D1086.1	0.5
chrV	14100102	14100692	14101283	14101186	14102821	+	1311	overlapStart	protein_coding	WBGene00044082	D1086.12	0.5
chrV	14140201	14141221	14142241	14112033	14145367	-	12521	PeakInsideFeature	protein_coding	WBGene00003916	par-1	0.72
chrV	14177508	14178130	14178753	14175505	14182960	-	1102	PeakInsideFeature	protein_coding	WBGene00013873	cest-2.3	0.48
chrV	14177508	14178130	14178753	14178079	14179628	+	723	overlapStart	protein_coding	WBGene00013876	ceh-74	0.48
chrV	14221768	14222134	14222500	14215339	14226473	-	1228	PeakInsideFeature	protein_coding	WBGene00011794	nep-21	0.62
chrV	14223242	14223634	14224027	14215339	14226473	-	2728	PeakInsideFeature	protein_coding	WBGene00011794	nep-21	0.58
chrV	14350136	14350363	14350590	14347766	14351482	+	739	PeakInsideFeature	protein_coding	WBGene00013024	cept-2	0.43
chrV	14478435	14478814	14479194	14474399	14476794	+	3217	downstream	protein_coding	WBGene00008595	clec-56	0.48
chrV	14478435	14478814	14479194	14476903	14479003	+	861	overlapEnd	protein_coding	WBGene00008596	clec-54	0.48
chrV	14478435	14478814	14479194	14479279	14482317	+	1984	upstream	protein_coding	WBGene00008597	clec-55	0.48
chrV	14478435	14478814	14479194	14480383	14481501	-	2128	downstream	protein_coding	WBGene00010980	R02D5.7	0.48
chrV	14525214	14525648	14526082	14523330	14524129	-	1918	upstream	protein_coding	WBGene00008262	ril-1	0.55
chrV	14525214	14525648	14526082	14525389	14527411	+	752	overlapStart	protein_coding	WBGene00001834	hda-1	0.55
chrV	14572162	14572662	14573163	14564819	14579719	-	393	PeakInsideFeature	protein_coding	WBGene00001519	gar-3	0.51
chrV	14621683	14622216	14622748	14621135	14629472	+	3087	PeakInsideFeature	protein_coding	WBGene00001986	hot-1	1.14
chrV	14649821	14650254	14650687	14646739	14653493	+	138	PeakInsideFeature	protein_coding	WBGene00004060	pmp-3	0.72
chrV	14683552	14683988	14684425	14680314	14683746	+	1958	overlapEnd	protein_coding	WBGene00008142	C47E8.3	0.53
chrV	14683552	14683988	14684425	14683698	14685485	-	603	overlapEnd	protein_coding	WBGene00008143	C47E8.4	0.53
chrV	14687219	14687694	14688169	14684918	14688545	+	962	PeakInsideFeature	protein_coding	WBGene00000915	hsp-90	0.78
chrV	14690947	14691356	14691764	14684918	14688545	+	4624	downstream	protein_coding	WBGene00000915	hsp-90	0.74
chrV	14687219	14687694	14688169	14688616	14688959	+	1093	upstream	protein_coding	WBGene00044180	C47E8.11	0.78
chrV	14690947	14691356	14691764	14688616	14688959	+	2568	downstream	protein_coding	WBGene00044180	C47E8.11	0.74
chrV	14690947	14691356	14691764	14689110	14691976	+	813	PeakInsideFeature	protein_coding	WBGene00008144	gasr-8	0.74
chrV	14690947	14691356	14691764	14691855	14696654	-	2898	downstream	protein_coding	WBGene00006836	unc-112	0.74
chrV	14807308	14807977	14808646	14784151	14815600	-	8101	PeakInsideFeature	protein_coding	WBGene00008183	rin-1	0.6
chrV	14850964	14851348	14851732	14852825	14858603	-	4366	downstream	protein_coding	WBGene00013883	npr-13	0.58
chrV	14868293	14868690	14869088	14868516	14871547	-	1341	overlapEnd	protein_coding	WBGene00013884	ZC412.3	0.89
chrV	14869500	14869947	14870394	14868516	14871547	-	84	PeakInsideFeature	protein_coding	WBGene00013884	ZC412.3	0.55
chrV	14869500	14869947	14870394	14874122	14875471	-	4849	downstream	protein_coding	WBGene00013886	ZC412.5	0.55
chrV	14898619	14899664	14900709	14895647	14899019	+	2331	overlapEnd	protein_coding	WBGene00010383	mpst-3	0.89
chrV	14928868	14929214	14929559	14926663	14928348	-	1708	upstream	protein_coding	WBGene00005212	srg-55	0.59
chrV	14983140	14983757	14984374	14978505	14980250	+	4379	downstream	protein_coding	WBGene00001701	grd-12	0.61
chrV	14983140	14983757	14984374	14980237	14982671	+	2303	downstream	protein_coding	WBGene00006960	xbx-1	0.61
chrV	15022109	15022692	15023274	15021032	15022049	+	1151	downstream	protein_coding	WBGene00008835	F14H8.5	0.63
chrV	15022109	15022692	15023274	15023844	15024988	+	1724	upstream	protein_coding	WBGene00008834	F14H8.4	0.63
chrV	15076966	15077782	15078599	15071760	15080152	+	1826	PeakInsideFeature	protein_coding	WBGene00006808	unc-76	0.58
chrV	15076966	15077782	15078599	15080134	15082441	-	3505	downstream	protein_coding	WBGene00007237	C01G10.10	0.58
chrV	15154969	15155330	15155692	15150961	15151638	+	4030	downstream	protein_coding	WBGene00011666	T09F5.2	0.59
chrV	15154969	15155330	15155692	15153577	15154994	+	1044	overlapEnd	protein_coding	WBGene00005278	srh-55	0.59
chrV	15189489	15189848	15190206	15184699	15185880	+	4558	downstream	protein_coding	WBGene00013567	Y75B12B.1	0.58
chrV	15189489	15189848	15190206	15187888	15189588	+	1110	overlapEnd	protein_coding	WBGene00013569	bath-36	0.58
chrV	15189489	15189848	15190206	15189927	15190926	+	578	overlapStart	protein_coding	WBGene00000879	cyn-3	0.58
chrV	15189489	15189848	15190206	15191296	15191855	+	1727	upstream	protein_coding	WBGene00013573	Y75B12B.11	0.58
chrV	15189489	15189848	15190206	15193721	15194009	-	4017	downstream	protein_coding	WBGene00045402	Y75B12B.13	0.58
chrV	15344156	15344716	15345275	15342054	15344581	-	1398	overlapStart	protein_coding	WBGene00006954	wrt-8	0.85
chrV	15344156	15344716	15345275	15346674	15347392	-	2317	downstream	protein_coding	WBGene00007804	C29F3.3	0.85
chrV	15344156	15344716	15345275	15347847	15349144	-	3779	downstream	protein_coding	WBGene00007806	clec-230	0.85
chrV	15645560	15646294	15647028	15644875	15646478	+	617	overlapEnd	protein_coding	WBGene00006090	str-23	0.43
chrV	15645560	15646294	15647028	15646983	15647636	-	1015	overlapEnd	protein_coding	WBGene00008324	C55A1.7	0.43
chrV	16039543	16040160	16040776	16036413	16038334	+	2786	downstream	protein_coding	WBGene00011691	T10C6.10	0.63
chrV	16039543	16040160	16040776	16040144	16040515	-	169	FeatureInsidePeak	protein_coding	WBGene00001878	his-4	0.63
chrV	16039543	16040160	16040776	16040808	16041191	+	839	upstream	protein_coding	WBGene00001877	his-3	0.63
chrV	16039543	16040160	16040776	16041873	16042283	-	1918	downstream	protein_coding	WBGene00001876	his-2	0.63
chrV	16039543	16040160	16040776	16044294	16045940	-	4957	downstream	protein_coding	WBGene00050899	T10C6.15	0.63
chrV	16707234	16707451	16707668	16705044	16706649	-	1604	upstream	protein_coding	WBGene00013493	clec-9	0.63
chrV	18196500	18197390	18198280	18191412	18194168	+	4600	downstream	protein_coding	WBGene00008891	clec-42	0.68
chrV	18196500	18197390	18198280	18195306	18197863	+	805	overlapEnd	protein_coding	WBGene00008893	F16H6.3	0.68
chrV	18723850	18724490	18725131	18728703	18729374	-	4548	downstream	protein_coding	WBGene00077655	asp-19	1.14
chrV	19077978	19078400	19078821	19076604	19082641	-	1222	PeakInsideFeature	protein_coding	WBGene00003685	nhr-95	0.71
chrV	19428419	19428964	19429508	19421471	19426774	+	4841	downstream	protein_coding	WBGene00007723	C25F9.2	0.72
chrV	19428419	19428964	19429508	19429387	19431136	-	1297	overlapEnd	protein_coding	WBGene00005832	srw-85	0.72
chrV	19428419	19428964	19429508	19432447	19433072	-	3795	downstream	protein_coding	WBGene00045411	C25F9.11	0.72
chrV	20781391	20782268	20783144	20780407	20785260	+	565	PeakInsideFeature	protein_coding	WBGene00001851	hif-1	0.73
chrV	20784346	20784878	20785410	20780407	20785260	+	2044	overlapEnd	protein_coding	WBGene00001851	hif-1	0.89
chrV	20784346	20784878	20785410	20787340	20790033	-	3808	downstream	protein_coding	WBGene00012852	Y44A6D.1	0.89
chrX	147409	147792	148174	148124	149166	+	853	overlapStart	protein_coding	WBGene00022213	Y73B3A.11	0.59
chrX	306739	307555	308371	301830	308303	+	2488	overlapEnd	protein_coding	WBGene00020082	gcp-2.1	0.77
chrX	306739	307555	308371	308762	311311	-	2481	downstream	protein_coding	WBGene00019734	nlp-64	0.77
chrX	693988	694713	695438	691913	703047	+	2767	PeakInsideFeature	protein_coding	WBGene00017184	ncam-1	0.5
chrX	771039	771672	772304	768596	770776	+	1986	downstream	protein_coding	WBGene00002071	ile-2	0.56
chrX	771039	771672	772304	770837	771882	+	312	overlapEnd	protein_coding	WBGene00020218	T04G9.7	0.56
chrX	814451	814868	815285	813854	815929	-	23	PeakInsideFeature	protein_coding	WBGene00002058	ifd-2	0.57
chrX	837581	838252	838924	834778	837823	+	1951	overlapEnd	protein_coding	WBGene00018212	F39H12.1	0.64
chrX	840656	841070	841485	834778	837823	+	4769	downstream	protein_coding	WBGene00018212	F39H12.1	0.58
chrX	837581	838252	838924	838144	841493	-	1566	overlapEnd	protein_coding	WBGene00018214	F39H12.3	0.64
chrX	840656	841070	841485	838144	841493	-	1251	PeakInsideFeature	protein_coding	WBGene00018214	F39H12.3	0.58
chrX	846093	846440	846788	845731	851521	-	2186	PeakInsideFeature	protein_coding	WBGene00018215	igcm-1	0.45
chrX	953786	954155	954524	950782	954233	+	1647	overlapEnd	protein_coding	WBGene00000195	arr-1	0.57
chrX	969988	970899	971810	969074	970270	-	1227	overlapStart	protein_coding	WBGene00016645	C44C1.6	0.76
chrX	969988	970899	971810	970583	974848	-	1816	overlapEnd	protein_coding	WBGene00016643	vps-45	0.76
chrX	1011748	1012209	1012670	1012715	1017567	-	2932	downstream	protein_coding	WBGene00018854	nlf-1	0.61
chrX	1015472	1015536	1015601	1012715	1017567	-	395	PeakInsideFeature	protein_coding	WBGene00018854	nlf-1	0.66
chrX	1015472	1015536	1015601	1017527	1017556	-	2005	downstream	protein_coding	WBGene00303062	F55A4.13	0.66
chrX	1058925	1059406	1059887	1054081	1056846	+	3942	downstream	protein_coding	WBGene00003565	ncs-3	0.52
chrX	1058925	1059406	1059887	1057487	1062453	-	564	PeakInsideFeature	protein_coding	WBGene00006741	unc-1	0.52
chrX	1082518	1083230	1083943	1084217	1088148	-	2952	downstream	protein_coding	WBGene00019365	rei-2	0.5
chrX	1111976	1112314	1112651	1108058	1110160	+	3205	downstream	protein_coding	WBGene00015473	C05D9.4	0.71
chrX	1111976	1112314	1112651	1111903	1116855	+	2065	PeakInsideFeature	protein_coding	WBGene00015472	C05D9.3	0.71
chrX	1129106	1129487	1129868	1125615	1128307	+	2526	downstream	protein_coding	WBGene00015471	lmp-2	0.59
chrX	1129106	1129487	1129868	1128986	1132711	+	1361	PeakInsideFeature	protein_coding	WBGene00004927	snx-1	0.59
chrX	1234069	1234778	1235486	1233093	1238903	-	1220	PeakInsideFeature	protein_coding	WBGene00016108	C25G6.3	0.62
chrX	1368068	1368510	1368951	1370543	1370786	-	2154	downstream	protein_coding	WBGene00018944	F56C3.7	0.5
chrX	1455023	1456143	1457263	1450768	1452306	+	4606	downstream	protein_coding	WBGene00021044	W05H7.1	0.92
chrX	1840670	1841109	1841548	1836337	1837368	+	4256	downstream	protein_coding	WBGene00020828	T26C11.2	0.66
chrX	1840670	1841109	1841548	1840554	1845546	-	1941	PeakInsideFeature	protein_coding	WBGene00020830	T26C11.4	0.66
chrX	1868727	1869176	1869626	1865246	1866638	+	3234	downstream	protein_coding	WBGene00006560	tbx-41	0.53
chrX	1995818	1996215	1996612	1990734	1991766	+	4965	downstream	protein_coding	WBGene00021484	Y40A1A.2	0.86
chrX	1995818	1996215	1996612	1997218	1998034	-	1411	downstream	protein_coding	WBGene00021485	Y40A1A.3	0.86
chrX	2234338	2234950	2235563	2234324	2236706	+	565	PeakInsideFeature	protein_coding	WBGene00020508	T14F9.2	0.6
chrX	2316574	2317914	2319253	2314894	2319338	-	798	PeakInsideFeature	protein_coding	WBGene00020135	aakg-4	0.85
chrX	2346067	2346462	2346858	2335684	2348643	+	4298	PeakInsideFeature	protein_coding	WBGene00020134	T01B6.1	0.68
chrX	2386070	2386534	2386997	2381582	2382335	+	4575	downstream	protein_coding	WBGene00194641	F47G3.4	0.48
chrX	2386070	2386534	2386997	2385753	2392887	+	2786	PeakInsideFeature	protein_coding	WBGene00018576	F47G3.1	0.48
chrX	2399831	2400128	2400426	2395283	2398827	+	3073	downstream	protein_coding	WBGene00016619	C43H6.6	0.43
chrX	2399831	2400128	2400426	2398811	2402036	-	295	PeakInsideFeature	protein_coding	WBGene00016620	dhhc-9	0.43
chrX	2447566	2448306	2449047	2445117	2459893	-	4199	PeakInsideFeature	protein_coding	WBGene00001484	fox-1	0.5
chrX	2506138	2506580	2507023	2500987	2508549	-	1812	PeakInsideFeature	protein_coding	WBGene00019321	K02E10.7	0.62
chrX	2552952	2553722	2554493	2552260	2557736	+	1276	PeakInsideFeature	protein_coding	WBGene00000004	aat-3	0.87
chrX	2847889	2848710	2849530	2843922	2852438	-	530	PeakInsideFeature	protein_coding	WBGene00002210	kin-29	0.57
chrX	2910205	2910622	2911040	2909527	2918044	+	3163	PeakInsideFeature	protein_coding	WBGene00003776	nmy-1	0.71
chrX	2917413	2917804	2918195	2909527	2918044	+	4018	overlapEnd	protein_coding	WBGene00003776	nmy-1	0.89
chrX	2917413	2917804	2918195	2918647	2923988	-	3513	downstream	protein_coding	WBGene00044303	hst-3.2	0.89
chrX	3037464	3038358	3039253	3036427	3045847	-	2779	PeakInsideFeature	protein_coding	WBGene00016343	cnnm-3	0.59
chrX	3208986	3209448	3209911	3205078	3205835	+	3991	downstream	protein_coding	WBGene00017890	F28B4.1	0.8
chrX	3208986	3209448	3209911	3206936	3209623	-	1168	overlapStart	protein_coding	WBGene00017893	F28B4.4	0.8
chrX	3213504	3214373	3215242	3210470	3220367	-	1045	PeakInsideFeature	protein_coding	WBGene00017891	rgl-1	0.44
chrX	3309271	3309658	3310044	3304368	3306939	+	4004	downstream	protein_coding	WBGene00043980	F11D5.7	0.73
chrX	3369919	3370123	3370327	3368959	3373296	+	1004	PeakInsideFeature	protein_coding	WBGene00022767	ZK563.2	0.59
chrX	3369919	3370123	3370327	3373236	3374742	-	3866	downstream	protein_coding	WBGene00000524	clc-3	0.59
chrX	3409840	3410280	3410721	3403471	3408603	+	4243	downstream	protein_coding	WBGene00006929	vit-5	0.72
chrX	3409840	3410280	3410721	3408674	3411615	-	135	PeakInsideFeature	protein_coding	WBGene00006810	unc-78	0.72
chrX	3409840	3410280	3410721	3412876	3414710	-	3513	downstream	protein_coding	WBGene00000990	dhs-27	0.72
chrX	3547669	3548101	3548533	3542542	3557783	+	2061	PeakInsideFeature	protein_coding	WBGene00004350	rgs-7	0.61
chrX	3773777	3774682	3775587	3772762	3778081	+	739	PeakInsideFeature	protein_coding	WBGene00018533	F47B7.2	0.55
chrX	3773777	3774682	3775587	3778056	3781140	-	4916	downstream	protein_coding	WBGene00018538	marg-1	0.55
chrX	3813115	3813571	3814027	3807466	3816429	+	1623	PeakInsideFeature	protein_coding	WBGene00018024	F35A5.1	0.59
chrX	3817846	3818328	3818811	3816847	3826963	-	3577	PeakInsideFeature	protein_coding	WBGene00001441	fkh-9	0.64
chrX	3937384	3937971	3938558	3931650	3937897	+	3197	overlapEnd	protein_coding	WBGene00020567	adt-3	0.79
chrX	3937384	3937971	3938558	3939250	3940139	+	1723	upstream	protein_coding	WBGene00020568	T19D2.3	0.79
chrX	3943010	3943742	3944473	3939250	3940139	+	4047	downstream	protein_coding	WBGene00020568	T19D2.3	0.47
chrX	3937384	3937971	3938558	3940130	3943313	-	3750	downstream	protein_coding	WBGene00004184	T19D2.2	0.79
chrX	3937384	3937971	3938558	3942267	3942367	-	4346	downstream	protein_coding	WBGene00303102	T19D2.13	0.79
chrX	3943010	3943742	3944473	3942267	3942367	-	1425	upstream	protein_coding	WBGene00303102	T19D2.13	0.47
chrX	4068823	4069766	4070709	4056829	4079364	-	1669	PeakInsideFeature	protein_coding	WBGene00020294	T06F4.1	0.71
chrX	4142214	4143010	4143807	4135155	4147844	+	1510	PeakInsideFeature	protein_coding	WBGene00022745	ZK470.2	0.65
chrX	4267121	4267786	4268452	4265663	4270554	+	322	PeakInsideFeature	protein_coding	WBGene00016866	coel-1	0.82
chrX	4267121	4267786	4268452	4271165	4274216	-	4904	downstream	protein_coding	WBGene00003179	mec-18	0.82
chrX	4283029	4283638	4284247	4279703	4282633	+	2470	downstream	protein_coding	WBGene00016865	ets-9	0.85
chrX	4283029	4283638	4284247	4282555	4284057	+	332	overlapEnd	protein_coding	WBGene00304788	C52B9.19	0.85
chrX	4283029	4283638	4284247	4284189	4284922	+	917	overlapStart	protein_coding	WBGene00016870	ets-10	0.85
chrX	4295248	4295617	4295986	4291458	4297741	-	1017	PeakInsideFeature	protein_coding	WBGene00003907	paf-2	0.84
chrX	4309668	4310530	4311391	4307770	4311768	-	761	PeakInsideFeature	protein_coding	WBGene00016868	C52B9.8	0.68
chrX	4456532	4456936	4457340	4454120	4457304	+	1224	overlapEnd	protein_coding	WBGene00017177	F02E8.4	0.66
chrX	4456532	4456936	4457340	4458272	4459255	+	1827	upstream	protein_coding	WBGene00000157	aps-2	0.66
chrX	4456532	4456936	4457340	4459603	4462465	-	4098	downstream	protein_coding	WBGene00017178	atg-16.1	0.66
chrX	4536830	4537165	4537500	4532691	4537546	+	2046	PeakInsideFeature	protein_coding	WBGene00003628	nhr-35	0.59
chrX	4609871	4610473	4611075	4610911	4619635	-	4800	overlapEnd	protein_coding	WBGene00004148	pqn-65	0.56
chrX	4627042	4628127	4629212	4622324	4631841	+	1044	PeakInsideFeature	protein_coding	WBGene00016706	C46C11.3	0.64
chrX	4633098	4633324	4633551	4632361	4635780	+	746	PeakInsideFeature	protein_coding	WBGene00016705	slcr-46.1	0.52
chrX	4636667	4637084	4637501	4632361	4635780	+	3013	downstream	protein_coding	WBGene00016705	slcr-46.1	0.66
chrX	4702703	4703018	4703334	4702167	4704977	-	554	PeakInsideFeature	protein_coding	WBGene00000176	aqp-8	0.65
chrX	4927866	4928295	4928724	4921336	4929757	-	2748	PeakInsideFeature	protein_coding	WBGene00003986	mct-4	0.64
chrX	4966643	4967536	4968430	4964413	4969328	-	665	PeakInsideFeature	protein_coding	WBGene00019759	M03F4.6	0.54
chrX	4966643	4967536	4968430	4969529	4970913	-	2685	downstream	protein_coding	WBGene00019760	calu-1	0.54
chrX	4977863	4978323	4978783	4972515	4997598	-	6733	PeakInsideFeature	protein_coding	WBGene00022501	ZC8.6	0.69
chrX	4977863	4978323	4978783	4976830	4993242	+	6713	PeakInsideFeature	protein_coding	WBGene00022500	lfi-1	0.69
chrX	5027732	5028466	5029199	5024420	5028165	+	2173	overlapEnd	protein_coding	WBGene00022611	ZC449.1	0.48
chrX	5027732	5028466	5029199	5028138	5033968	-	2587	overlapEnd	protein_coding	WBGene00022614	ZC449.4	0.48
chrX	5063072	5064251	5065430	5061056	5062209	+	2618	downstream	protein_coding	WBGene00016069	C24H10.3	0.56
chrX	5063072	5064251	5065430	5064602	5066663	+	1381	overlapStart	protein_coding	WBGene00016068	C24H10.2	0.56
chrX	5150397	5151086	5151775	5148218	5148912	+	2521	downstream	protein_coding	WBGene00206484	C31H2.14	0.6
chrX	5150397	5151086	5151775	5148804	5150476	-	1446	overlapStart	protein_coding	WBGene00001070	dpy-8	0.6
chrX	5150397	5151086	5151775	5151346	5154378	-	1776	overlapEnd	protein_coding	WBGene00016293	C31H2.3	0.6
chrX	5292883	5293670	5294458	5289724	5303600	-	2992	PeakInsideFeature	protein_coding	WBGene00000092	ags-3	0.8
chrX	5295525	5296346	5297167	5289724	5303600	-	316	PeakInsideFeature	protein_coding	WBGene00000092	ags-3	0.73
chrX	5317163	5318291	5319419	5307486	5323387	-	2854	PeakInsideFeature	protein_coding	WBGene00006064	sto-2	0.86
chrX	5342025	5342360	5342696	5338301	5340182	+	3118	downstream	protein_coding	WBGene00016133	C26B9.3	0.54
chrX	5342025	5342360	5342696	5340189	5342212	+	1159	overlapEnd	protein_coding	WBGene00016132	C26B9.2	0.54
chrX	5342025	5342360	5342696	5342307	5342848	+	217	overlapStart	protein_coding	WBGene00016136	C26B9.7	0.54
chrX	5449957	5450386	5450816	5445163	5448085	+	3762	downstream	protein_coding	WBGene00016106	C25F6.7	0.55
chrX	5449957	5450386	5450816	5448241	5450030	+	1250	overlapEnd	protein_coding	WBGene00044569	C25F6.8	0.55
chrX	5449957	5450386	5450816	5450008	5450823	-	29	overlapEnd	protein_coding	WBGene00016105	C25F6.6	0.55
chrX	5595897	5596462	5597026	5593133	5594965	+	2413	downstream	protein_coding	WBGene00006826	unc-97	0.67
chrX	5595897	5596462	5597026	5595787	5599330	-	1096	PeakInsideFeature	protein_coding	WBGene00017464	sulp-2	0.67
chrX	5757859	5758160	5758462	5760281	5763392	-	3676	downstream	protein_coding	WBGene00016937	tag-294	0.65
chrX	5853587	5854962	5856337	5849100	5851971	+	4426	downstream	protein_coding	WBGene00021059	atat-2	0.49
chrX	5853587	5854962	5856337	5851953	5854263	-	1854	overlapStart	protein_coding	WBGene00001984	hog-1	0.49
chrX	5947987	5948420	5948853	5945813	5948869	-	1079	PeakInsideFeature	protein_coding	WBGene00003254	mig-23	0.74
chrX	5947987	5948420	5948853	5949529	5953174	-	2931	downstream	protein_coding	WBGene00019938	R07E4.5	0.74
chrX	6016380	6016780	6017181	6015492	6017782	+	143	PeakInsideFeature	protein_coding	WBGene00015625	C09B8.8	0.56
chrX	6020294	6020708	6021121	6015492	6017782	+	4071	downstream	protein_coding	WBGene00015625	C09B8.8	0.64
chrX	6016380	6016780	6017181	6018442	6019936	-	2409	downstream	protein_coding	WBGene00015623	C09B8.4	0.56
chrX	6020294	6020708	6021121	6018442	6019936	-	1519	upstream	protein_coding	WBGene00015623	C09B8.4	0.64
chrX	6016380	6016780	6017181	6020856	6022569	-	4932	downstream	protein_coding	WBGene00015624	C09B8.5	0.56
chrX	6020294	6020708	6021121	6020856	6022569	-	1004	overlapEnd	protein_coding	WBGene00015624	C09B8.5	0.64
chrX	6041257	6041970	6042684	6044308	6048608	-	4488	downstream	protein_coding	WBGene00003911	pak-1	0.58
chrX	6046495	6047344	6048192	6044308	6048608	-	886	PeakInsideFeature	protein_coding	WBGene00003911	pak-1	0.6
chrX	6132701	6134268	6135834	6129534	6138343	-	329	PeakInsideFeature	protein_coding	WBGene00022202	Y72A10A.1	0.79
chrX	6184917	6185658	6186398	6180593	6181431	+	4646	downstream	protein_coding	WBGene00020487	T13C5.7	0.61
chrX	6184917	6185658	6186398	6185009	6186998	+	345	overlapStart	protein_coding	WBGene00020483	T13C5.2	0.61
chrX	6202179	6202916	6203654	6196927	6200823	+	4041	downstream	protein_coding	WBGene00000905	daf-9	0.61
chrX	6202179	6202916	6203654	6201875	6204746	-	394	PeakInsideFeature	protein_coding	WBGene00000245	bca-1	0.61
chrX	6202179	6202916	6203654	6205180	6206405	-	2876	downstream	protein_coding	WBGene00077690	mtp-18	0.61
chrX	6202179	6202916	6203654	6206362	6207687	-	4108	downstream	protein_coding	WBGene00020486	T13C5.6	0.61
chrX	6471455	6471893	6472331	6468799	6470327	+	2330	downstream	protein_coding	WBGene00044573	C15B12.9	0.46
chrX	6471455	6471893	6472331	6470433	6473748	-	197	PeakInsideFeature	protein_coding	WBGene00015786	C15B12.4	0.46
chrX	6637550	6637966	6638381	6636561	6640620	-	624	PeakInsideFeature	protein_coding	WBGene00003710	nhr-120	0.6
chrX	6724484	6725028	6725571	6723743	6725668	-	322	PeakInsideFeature	protein_coding	WBGene00019656	slc-25A10	0.46
chrX	6724484	6725028	6725571	6725689	6729657	-	2645	downstream	protein_coding	WBGene00019657	K11G12.6	0.46
chrX	6753517	6753842	6754167	6747296	6761738	-	675	PeakInsideFeature	protein_coding	WBGene00019844	abts-4	0.8
chrX	6807768	6808742	6809716	6806763	6817266	+	3272	PeakInsideFeature	protein_coding	WBGene00019748	atg-2	0.95
chrX	6931090	6932050	6933011	6929262	6932425	-	1206	overlapStart	protein_coding	WBGene00017448	F14B8.6	0.56
chrX	6950918	6951684	6952450	6943735	6956399	-	1617	PeakInsideFeature	protein_coding	WBGene00002123	inx-1	0.53
chrX	7137459	7137615	7137771	7126648	7139666	+	4458	PeakInsideFeature	protein_coding	WBGene00002163	ist-1	0.43
chrX	7139022	7139578	7140133	7139875	7140566	+	642	overlapStart	protein_coding	WBGene00016912	clec-86	0.69
chrX	7137459	7137615	7137771	7140504	7143641	-	4457	downstream	protein_coding	WBGene00000116	alh-10	0.43
chrX	7139022	7139578	7140133	7140504	7143641	-	2494	downstream	protein_coding	WBGene00000116	alh-10	0.69
chrX	7237188	7238142	7239095	7238666	7242983	-	2682	overlapEnd	protein_coding	WBGene00018522	F46H5.7	0.62
chrX	7306422	7307162	7307903	7309564	7309875	-	2557	downstream	protein_coding	WBGene00001912	his-38	0.47
chrX	7309290	7309948	7310605	7309564	7309875	-	228	FeatureInsidePeak	protein_coding	WBGene00001912	his-38	0.67
chrX	7309290	7309948	7310605	7310110	7310520	+	367	FeatureInsidePeak	protein_coding	WBGene00001914	his-40	0.67
chrX	7328776	7329551	7330326	7327601	7329705	+	898	overlapEnd	protein_coding	WBGene00004912	sng-1	1
chrX	7328776	7329551	7330326	7329818	7330669	+	692	overlapStart	protein_coding	WBGene00020339	ttr-59	1
chrX	7328776	7329551	7330326	7330949	7331903	+	1875	upstream	protein_coding	WBGene00020335	ttr-30	1
chrX	7339712	7340886	7342059	7334714	7340268	+	3395	overlapEnd	protein_coding	WBGene00020334	epg-7	0.85
chrX	7339712	7340886	7342059	7341509	7342780	+	1258	overlapStart	protein_coding	WBGene00015565	C07D8.6	0.85
chrX	7494754	7495444	7496134	7493724	7495591	-	786	overlapStart	protein_coding	WBGene00018605	F48E3.4	0.56
chrX	7494754	7495444	7496134	7495694	7500982	-	2894	overlapEnd	protein_coding	WBGene00018604	uggt-1	0.56
chrX	7568834	7569162	7569490	7565323	7568145	+	2428	downstream	protein_coding	WBGene00007059	vps-52	0.5
chrX	7568834	7569162	7569490	7568141	7569722	-	230	PeakInsideFeature	protein_coding	WBGene00017244	apy-1	0.5
chrX	7568834	7569162	7569490	7570374	7573619	-	2834	downstream	protein_coding	WBGene00006827	unc-98	0.5
chrX	7568834	7569162	7569490	7573590	7573628	-	4447	downstream	protein_coding	WBGene00303053	F08C6.18	0.5
chrX	7783003	7783451	7783899	7779577	7780607	+	3359	downstream	protein_coding	WBGene00022665	ZK154.1	0.5
chrX	7783003	7783451	7783899	7783190	7787935	-	2111	overlapEnd	protein_coding	WBGene00022667	ZK154.5	0.5
chrX	7787693	7788461	7789229	7790178	7793563	-	3409	downstream	protein_coding	WBGene00022668	ZK154.6	0.69
chrX	7805457	7806740	7808024	7805624	7816924	-	4534	overlapEnd	protein_coding	WBGene00019847	R03G5.6	0.55
chrX	7827418	7828099	7828780	7823654	7825769	+	3387	downstream	protein_coding	WBGene00001169	eef-1A.2	0.58
chrX	7827418	7828099	7828780	7827085	7834217	-	2552	PeakInsideFeature	protein_coding	WBGene00006310	sul-3	0.58
chrX	7837661	7838158	7838655	7838882	7839381	+	973	upstream	protein_coding	WBGene00016916	C54D2.2	0.6
chrX	7851104	7851688	7852272	7847678	7875954	-	10128	PeakInsideFeature	protein_coding	WBGene00000367	cca-1	0.67
chrX	7883589	7884563	7885537	7884294	7887479	+	1323	overlapStart	protein_coding	WBGene00016531	pcyt-2.2	0.84
chrX	7894358	7895248	7896139	7896221	7897790	-	1757	downstream	protein_coding	WBGene00016533	C39D10.6	0.66
chrX	7908550	7909300	7910051	7903276	7905774	+	4775	downstream	protein_coding	WBGene00043983	C39D10.11	0.68
chrX	7908550	7909300	7910051	7906964	7907119	+	2258	downstream	protein_coding	WBGene00016529	C39D10.1	0.68
chrX	7908550	7909300	7910051	7907966	7913930	-	1648	PeakInsideFeature	protein_coding	WBGene00016534	C39D10.7	0.68
chrX	8049771	8050696	8051622	8045518	8047552	+	4161	downstream	protein_coding	WBGene00015950	C18A11.4	0.54
chrX	8049771	8050696	8051622	8050466	8058220	-	3647	overlapEnd	protein_coding	WBGene00001000	dim-1	0.54
chrX	8207734	8208628	8209523	8208748	8211149	-	1320	overlapEnd	protein_coding	WBGene00000391	cdd-1	0.49
chrX	8275639	8275926	8276214	8275169	8283301	+	3309	PeakInsideFeature	protein_coding	WBGene00002239	ksr-1	0.91
chrX	8504884	8505839	8506794	8501222	8502288	+	4084	downstream	protein_coding	WBGene00001693	grd-4	0.56
chrX	8664696	8665086	8665475	8660619	8671827	+	1137	PeakInsideFeature	protein_coding	WBGene00004369	rig-1	0.9
chrX	8729568	8730174	8730781	8731310	8731922	-	1442	downstream	protein_coding	WBGene00019732	M02D8.6	0.93
chrX	8729568	8730174	8730781	8732958	8737015	-	4812	downstream	protein_coding	WBGene00019729	M02D8.3	0.93
chrX	8759011	8759689	8760367	8754561	8761597	-	1610	PeakInsideFeature	protein_coding	WBGene00019731	M02D8.5	0.65
chrX	8789797	8790266	8790736	8784534	8787175	+	4411	downstream	protein_coding	WBGene00022810	ZK721.3	0.71
chrX	8789797	8790266	8790736	8789456	8790621	+	227	overlapEnd	protein_coding	WBGene00006764	unc-27	0.71
chrX	8829627	8830139	8830651	8829448	8831262	-	216	PeakInsideFeature	protein_coding	WBGene00016191	C28G1.6	0.74
chrX	8829627	8830139	8830651	8831737	8835715	-	3587	downstream	protein_coding	WBGene00016188	sec-15	0.74
chrX	8836480	8836938	8837395	8836016	8838125	+	132	PeakInsideFeature	protein_coding	WBGene00016187	C28G1.2	0.64
chrX	9100303	9100648	9100992	9082946	9113619	+	2365	PeakInsideFeature	protein_coding	WBGene00000100	ajm-1	0.58
chrX	9159541	9160128	9160714	9150694	9160650	+	4456	overlapEnd	protein_coding	WBGene00006479	tmbi-4	0.6
chrX	9164043	9165112	9166181	9163164	9166443	+	308	PeakInsideFeature	protein_coding	WBGene00006637	tsp-11	0.71
chrX	9164043	9165112	9166181	9166823	9167245	-	1922	downstream	protein_coding	WBGene00077673	B0563.10	0.71
chrX	9228439	9228812	9229184	9216866	9232137	-	4310	PeakInsideFeature	protein_coding	WBGene00006887	vav-1	0.68
chrX	9263627	9264318	9265010	9259852	9261066	+	3859	downstream	protein_coding	WBGene00017579	F18G5.1	0.58
chrX	9263627	9264318	9265010	9262045	9264331	-	1130	overlapStart	protein_coding	WBGene00017582	F18G5.6	0.58
chrX	9298091	9298560	9299029	9296947	9297934	-	1119	upstream	protein_coding	WBGene00015182	B0416.7	0.7
chrX	9298091	9298560	9299029	9299146	9300160	+	1093	upstream	protein_coding	WBGene00015178	B0416.2	0.7
chrX	9309959	9310918	9311876	9303722	9310443	+	3835	overlapEnd	protein_coding	WBGene00015177	tmc-2	0.71
chrX	9309959	9310918	9311876	9310625	9311325	-	57	FeatureInsidePeak	protein_coding	WBGene00045261	H29C22.1	0.71
chrX	9309959	9310918	9311876	9312515	9314497	-	2588	downstream	protein_coding	WBGene00044788	ttr-38	0.71
chrX	9335570	9335992	9336414	9331162	9336632	+	2095	PeakInsideFeature	protein_coding	WBGene00020595	T20B5.2	0.72
chrX	9447824	9448236	9448647	9446644	9447819	+	1004	downstream	protein_coding	WBGene00014140	ZK899.1	0.61
chrX	9447824	9448236	9448647	9447717	9449430	-	337	PeakInsideFeature	protein_coding	WBGene00014145	ZK899.7	0.61
chrX	9447824	9448236	9448647	9450225	9451994	-	2873	downstream	protein_coding	WBGene00014141	ZK899.2	0.61
chrX	9460199	9460636	9461074	9459911	9460934	-	213	overlapStart	protein_coding	WBGene00014143	ZK899.5	0.5
chrX	9547375	9547819	9548263	9543652	9560804	+	4409	PeakInsideFeature	protein_coding	WBGene00009888	F49E2.5	0.87
chrX	9614665	9615498	9616332	9610563	9617045	+	1694	PeakInsideFeature	protein_coding	WBGene00007520	C11E4.6	1.02
chrX	9634620	9635306	9635993	9633284	9635025	-	1151	overlapStart	protein_coding	WBGene00009380	F34H10.3	0.58
chrX	9634620	9635306	9635993	9635676	9637031	+	1047	overlapStart	protein_coding	WBGene00009382	F34H10.5	0.58
chrX	9731323	9731953	9732583	9717565	9753764	+	3711	PeakInsideFeature	protein_coding	WBGene00001863	him-4	0.62
chrX	9731323	9731953	9732583	9732232	9737888	-	3107	overlapEnd	protein_coding	WBGene00008868	F15G9.5	0.62
chrX	9909631	9909985	9910339	9906140	9908913	+	2458	downstream	protein_coding	WBGene00009026	F21G4.5	0.62
chrX	9909631	9909985	9910339	9908794	9917448	-	3136	PeakInsideFeature	protein_coding	WBGene00009027	F21G4.6	0.62
chrX	9912931	9913336	9913742	9908794	9917448	-	215	PeakInsideFeature	protein_coding	WBGene00009027	F21G4.6	0.77
chrX	9933195	9933648	9934101	9932371	9937133	+	1104	PeakInsideFeature	protein_coding	WBGene00023491	tsp-21	0.45
chrX	9968176	9968432	9968688	9965592	9968578	+	1347	overlapEnd	protein_coding	WBGene00013920	pssy-1	0.47
chrX	9968176	9968432	9968688	9968517	9976306	-	3979	overlapEnd	protein_coding	WBGene00003232	mgl-1	0.47
chrX	10063185	10063593	10064001	10060525	10061681	+	2490	downstream	protein_coding	WBGene00013868	ZC373.3	0.58
chrX	10063185	10063593	10064001	10062451	10069792	-	2528	PeakInsideFeature	protein_coding	WBGene00013869	mlck-1	0.58
chrX	10070911	10071904	10072896	10072209	10074391	-	1396	overlapEnd	protein_coding	WBGene00013870	ZC373.5	0.61
chrX	10073043	10073840	10074636	10072209	10074391	-	540	overlapStart	protein_coding	WBGene00013870	ZC373.5	0.84
chrX	10073043	10073840	10074636	10075288	10076357	+	1982	upstream	protein_coding	WBGene00000930	dao-4	0.84
chrX	10202207	10203025	10203843	10197706	10200375	+	3984	downstream	protein_coding	WBGene00009674	nucb-1	0.7
chrX	10202207	10203025	10203843	10201329	10205421	-	350	PeakInsideFeature	protein_coding	WBGene00004786	sex-1	0.7
chrX	10248815	10249764	10250712	10242325	10252881	-	2161	PeakInsideFeature	protein_coding	WBGene00007592	C14H10.2	0.77
chrX	10300472	10300966	10301460	10302741	10303143	+	1976	upstream	protein_coding	WBGene00009620	fip-5	0.45
chrX	10350553	10350903	10351253	10341732	10355750	-	2162	PeakInsideFeature	protein_coding	WBGene00011108	R07E3.7	0.52
chrX	10404211	10404814	10405417	10397242	10402576	+	4905	downstream	protein_coding	WBGene00009793	pkn-1	0.64
chrX	10404211	10404814	10405417	10402522	10406303	-	401	PeakInsideFeature	protein_coding	WBGene00001804	gur-3	0.64
chrX	10416627	10417024	10417420	10412725	10416661	+	2331	overlapEnd	protein_coding	WBGene00000047	acr-8	0.59
chrX	10416627	10417024	10417420	10416631	10419765	-	1174	overlapEnd	protein_coding	WBGene00013917	cdk-11.2	0.59
chrX	10445786	10446672	10447559	10444136	10444674	+	2267	downstream	protein_coding	WBGene00008023	C39B10.3	0.51
chrX	10445786	10446672	10447559	10445005	10445439	+	1450	downstream	protein_coding	WBGene00008024	C39B10.4	0.51
chrX	10445786	10446672	10447559	10447343	10447948	+	973	overlapStart	protein_coding	WBGene00008025	C39B10.5	0.51
chrX	10451490	10452466	10453441	10447343	10447948	+	4820	downstream	protein_coding	WBGene00008025	C39B10.5	0.61
chrX	10582680	10583476	10584273	10576953	10581044	+	4477	downstream	protein_coding	WBGene00003733	nhx-5	0.6
chrX	10582680	10583476	10584273	10580996	10589565	-	1804	PeakInsideFeature	protein_coding	WBGene00010200	F57C7.4	0.6
chrX	10589123	10590232	10591340	10589770	10593334	-	1320	overlapEnd	protein_coding	WBGene00004749	sdn-1	0.56
chrX	10622320	10622818	10623315	10605827	10624207	-	7801	PeakInsideFeature	protein_coding	WBGene00000018	abl-1	0.52
chrX	10622320	10622818	10623315	10626518	10628807	-	4844	downstream	protein_coding	WBGene00010902	M79.2	0.52
chrX	10627921	10628538	10629156	10626518	10628807	-	875	overlapStart	protein_coding	WBGene00010902	M79.2	0.62
chrX	10650359	10651578	10652796	10635908	10666875	+	186	PeakInsideFeature	protein_coding	WBGene00000908	daf-12	0.75
chrX	10697657	10698330	10699003	10691943	10695100	+	4808	downstream	protein_coding	WBGene00008748	yap-1	0.71
chrX	10697657	10698330	10699003	10695312	10697894	+	1727	overlapEnd	protein_coding	WBGene00008749	plpp-1.3	0.71
chrX	10780464	10781362	10782259	10769282	10782973	+	5234	PeakInsideFeature	protein_coding	WBGene00004862	sma-9	0.61
chrX	10780464	10781362	10782259	10782927	10783922	-	2062	downstream	protein_coding	WBGene00000525	clc-4	0.61
chrX	10842653	10843027	10843401	10842194	10844674	-	407	PeakInsideFeature	protein_coding	WBGene00007317	C05A9.2	0.76
chrX	10918529	10918983	10919437	10916765	10919713	-	744	PeakInsideFeature	protein_coding	WBGene00011882	nstp-9	0.75
chrX	11038754	11039625	11040496	11028917	11040612	+	4860	PeakInsideFeature	protein_coding	WBGene00002261	ldb-1	0.75
chrX	11038754	11039625	11040496	11040730	11042877	-	2178	downstream	protein_coding	WBGene00007483	C09F12.3	0.75
chrX	11079536	11079904	11080271	11077667	11078250	-	1945	upstream	protein_coding	WBGene00044152	W04G3.10	0.78
chrX	11079536	11079904	11080271	11079246	11079767	-	397	overlapStart	protein_coding	WBGene00194793	W04G3.13	0.78
chrX	11079536	11079904	11080271	11083468	11085262	-	4461	downstream	protein_coding	WBGene00012260	W04G3.7	0.78
chrX	11109231	11109592	11109952	11107376	11109340	+	1234	overlapEnd	protein_coding	WBGene00011140	R08B4.4	0.47
chrX	11181694	11182242	11182790	11163956	11189615	-	5456	PeakInsideFeature	protein_coding	WBGene00008735	F13D2.1	0.68
chrX	11181694	11182242	11182790	11178899	11181274	+	2155	downstream	protein_coding	WBGene00008736	gnrr-6	0.68
chrX	11217910	11218791	11219672	11216000	11218150	+	1716	overlapEnd	protein_coding	WBGene00007942	idh-2	0.66
chrX	11217910	11218791	11219672	11218128	11222647	-	1596	overlapEnd	protein_coding	WBGene00007943	C34F6.9	0.66
chrX	11282917	11283470	11284024	11281716	11286346	-	561	PeakInsideFeature	protein_coding	WBGene00009530	F38B2.3	0.58
chrX	11282917	11283470	11284024	11286578	11287717	-	3677	downstream	protein_coding	WBGene00009531	F38B2.4	0.58
chrX	11311843	11312392	11312940	11307356	11308518	+	4455	downstream	protein_coding	WBGene00006922	vhl-1	0.84
chrX	11311843	11312392	11312940	11313385	11315572	-	2086	downstream	protein_coding	WBGene00044135	F08G12.11	0.84
chrX	11373073	11373460	11373847	11368717	11374359	+	1922	PeakInsideFeature	protein_coding	WBGene00009632	ttyh-1	0.45
chrX	11373073	11373460	11373847	11374599	11375609	-	1644	downstream	protein_coding	WBGene00009633	F42E11.3	0.45
chrX	11373073	11373460	11373847	11375887	11377470	-	3218	downstream	protein_coding	WBGene00006584	tni-1	0.45
chrX	11385283	11385738	11386192	11385054	11385083	+	669	downstream	protein_coding	WBGene00303052	F08B12.11	0.85
chrX	11385283	11385738	11386192	11385084	11392776	+	3192	PeakInsideFeature	protein_coding	WBGene00008571	prmn-1	0.85
chrX	11480658	11481220	11481783	11465560	11485871	+	5504	PeakInsideFeature	protein_coding	WBGene00003003	lin-14	0.65
chrX	11643235	11643868	11644500	11644126	11647425	+	1907	overlapStart	protein_coding	WBGene00006066	sto-4	0.61
chrX	12237141	12237660	12238180	12235606	12240810	+	548	PeakInsideFeature	protein_coding	WBGene00007694	C23H4.6	0.94
chrX	12244792	12245778	12246763	12241646	12244657	+	2626	downstream	protein_coding	WBGene00008451	cest-3	0.9
chrX	12336745	12337522	12338298	12332095	12333302	+	4823	downstream	protein_coding	WBGene00005124	srd-46	0.73
chrX	12336745	12337522	12338298	12333642	12335290	+	3056	downstream	protein_coding	WBGene00005125	srd-47	0.73
chrX	12336745	12337522	12338298	12336108	12337752	+	592	overlapEnd	protein_coding	WBGene00005126	srd-48	0.73
chrX	12336745	12337522	12338298	12338440	12340248	+	1822	upstream	protein_coding	WBGene00005122	srd-44	0.73
chrX	12336745	12337522	12338298	12340377	12341438	-	3385	downstream	protein_coding	WBGene00006979	zig-2	0.73
chrX	12364089	12364606	12365123	12360744	12361159	+	3654	downstream	protein_coding	WBGene00009639	nspc-15	0.68
chrX	12364089	12364606	12365123	12360827	12363127	+	2629	downstream	protein_coding	WBGene00008961	F19H6.6	0.68
chrX	12364089	12364606	12365123	12363683	12364904	-	312	overlapStart	protein_coding	WBGene00008960	F19H6.5	0.68
chrX	12364089	12364606	12365123	12365688	12367255	+	1865	upstream	protein_coding	WBGene00008959	F19H6.4	0.68
chrX	12511381	12512060	12512740	12503887	12525789	-	2778	PeakInsideFeature	protein_coding	WBGene00004739	scd-1	0.63
chrX	12514883	12515456	12516030	12503887	12525789	-	618	PeakInsideFeature	protein_coding	WBGene00004739	scd-1	0.66
chrX	12523904	12524236	12524567	12503887	12525789	-	9398	PeakInsideFeature	protein_coding	WBGene00004739	scd-1	0.54
chrX	12667336	12667842	12668349	12663837	12667854	-	1996	overlapStart	protein_coding	WBGene00003616	nhr-17	0.45
chrX	12794508	12795554	12796600	12705563	12808318	-	38613	PeakInsideFeature	protein_coding	WBGene00008901	nhr-27	0.9
chrX	12794508	12795554	12796600	12790336	12791751	+	4510	downstream	protein_coding	WBGene00006174	str-123	0.9
chrX	12794508	12795554	12796600	12792854	12793386	+	2434	downstream	protein_coding	WBGene00000016	abf-5	0.9
chrX	12794508	12795554	12796600	12794118	12794870	+	1060	overlapEnd	protein_coding	WBGene00000017	abf-6	0.9
chrX	12863532	12864438	12865344	12861237	12870025	+	1193	PeakInsideFeature	protein_coding	WBGene00011771	T14G8.3	0.87
chrX	12863532	12864438	12865344	12862971	12863896	-	1004	overlapStart	protein_coding	WBGene00011772	T14G8.4	0.87
chrX	12881336	12881486	12881635	12877480	12880328	+	2582	downstream	protein_coding	WBGene00001149	bcat-1	0.43
chrX	12881336	12881486	12881635	12881109	12884989	-	1563	PeakInsideFeature	protein_coding	WBGene00001681	gpc-1	0.43
chrX	12915302	12916106	12916909	12907832	12920260	+	2060	PeakInsideFeature	protein_coding	WBGene00004108	pqn-18	0.52
chrX	12942060	12942782	12943505	12941442	12943266	-	428	overlapStart	protein_coding	WBGene00007343	C05E7.1	0.83
chrX	12942060	12942782	12943505	12945534	12946633	-	3301	downstream	protein_coding	WBGene00007345	C05E7.3	0.83
chrX	12966780	12967013	12967246	12965463	12968974	+	205	PeakInsideFeature	protein_coding	WBGene00007346	frpr-2	0.61
chrX	12971141	12971561	12971981	12965463	12968974	+	4342	downstream	protein_coding	WBGene00007346	frpr-2	0.93
chrX	12971141	12971561	12971981	12968884	12977358	-	1560	PeakInsideFeature	protein_coding	WBGene00004089	ppk-3	0.93
chrX	13204314	13205716	13207119	13201770	13216729	+	3533	PeakInsideFeature	protein_coding	WBGene00006749	unc-9	0.68
chrX	13260251	13260696	13261141	13257806	13261065	+	1260	overlapEnd	protein_coding	WBGene00164968	K08H2.10	0.48
chrX	13346229	13346531	13346833	13338028	13348125	+	3454	PeakInsideFeature	protein_coding	WBGene00004238	ptr-24	0.86
chrX	13346229	13346531	13346833	13349639	13350804	-	3690	downstream	protein_coding	WBGene00003511	mxl-3	0.86
chrX	13375954	13376516	13377077	13376911	13376949	-	414	FeatureInsidePeak	protein_coding	WBGene00303047	C49F8.14	0.66
chrX	13480650	13481088	13481525	13478621	13481804	-	875	PeakInsideFeature	protein_coding	WBGene00005128	srd-50	0.92
chrX	13480650	13481088	13481525	13482649	13484913	-	2693	downstream	protein_coding	WBGene00005129	srd-51	0.92
chrX	13563427	13563876	13564326	13565486	13566536	-	2135	downstream	protein_coding	WBGene00010968	R01E6.2	0.59
chrX	13563427	13563876	13564326	13567195	13569954	-	4698	downstream	protein_coding	WBGene00010971	R01E6.7	0.59
chrX	13696019	13696430	13696840	13687955	13695801	+	4552	downstream	protein_coding	WBGene00000074	adm-2	0.61
chrX	13867153	13868008	13868864	13865033	13882739	-	5878	PeakInsideFeature	protein_coding	WBGene00011904	hlb-1	0.71
chrX	14053983	14054424	14054865	14049535	14063930	+	2308	PeakInsideFeature	protein_coding	WBGene00001116	dyc-1	0.62
chrX	14063251	14064196	14065140	14064313	14067984	-	1952	overlapEnd	protein_coding	WBGene00007903	lgc-21	1.12
chrX	14093610	14094030	14094450	14090389	14092054	+	2808	downstream	protein_coding	WBGene00001106	dsl-4	0.63
chrX	14093610	14094030	14094450	14095737	14098668	-	3172	downstream	protein_coding	WBGene00008880	F16B12.4	0.63
chrX	14284964	14285882	14286801	14284752	14296659	-	4823	PeakInsideFeature	protein_coding	WBGene00006517	madd-3	0.61
chrX	14323952	14324520	14325088	14313927	14326726	+	4193	PeakInsideFeature	protein_coding	WBGene00004191	prx-1	0.51
chrX	14491220	14491990	14492760	14490094	14491119	+	1383	downstream	protein_coding	WBGene00001898	his-24	0.53
chrX	14499306	14499923	14500540	14496085	14499436	+	2162	overlapEnd	protein_coding	WBGene00010936	ztf-14	0.57
chrX	14499306	14499923	14500540	14503375	14503824	-	3676	downstream	protein_coding	WBGene00010935	M163.1	0.57
chrX	14871298	14871331	14871364	14869014	14871880	-	884	PeakInsideFeature	protein_coding	WBGene00009301	F31F6.2	0.46
chrX	14871298	14871331	14871364	14871836	14872867	-	1020	downstream	protein_coding	WBGene00009302	F31F6.3	0.46
chrX	15128824	15129108	15129392	15120846	15147740	-	5185	PeakInsideFeature	protein_coding	WBGene00006747	unc-7	0.49
chrX	15139849	15140276	15140703	15120846	15147740	-	5983	PeakInsideFeature	protein_coding	WBGene00006747	unc-7	0.5
chrX	15159310	15159641	15159972	15157359	15158749	-	1587	upstream	protein_coding	WBGene00007525	C11G10.1	0.68
chrX	15159310	15159641	15159972	15161283	15166222	-	4111	downstream	protein_coding	WBGene00011684	T10B10.8	0.68
chrX	15169104	15169504	15169904	15164408	15164855	+	4872	downstream	protein_coding	WBGene00011685	T10B10.9	0.56
chrX	15169104	15169504	15169904	15168724	15173636	+	1676	PeakInsideFeature	protein_coding	WBGene00003840	ocr-3	0.56
chrX	15238831	15239232	15239634	15234690	15246399	-	1312	PeakInsideFeature	protein_coding	WBGene00009552	piki-1	0.44
chrX	15271732	15272204	15272675	15268602	15277764	-	979	PeakInsideFeature	protein_coding	WBGene00002203	kin-20	0.76
chrX	15577850	15577972	15578093	15577242	15586811	+	4054	PeakInsideFeature	protein_coding	WBGene00010703	K09A9.6	0.58
chrX	15608221	15608724	15609226	15607969	15610623	+	572	PeakInsideFeature	protein_coding	WBGene00010700	nipi-3	0.87
chrX	15608221	15608724	15609226	15611766	15613795	-	4056	downstream	protein_coding	WBGene00010726	K09E9.3	0.87
chrX	15626185	15626661	15627137	15620500	15626620	+	3101	overlapEnd	protein_coding	WBGene00010724	K09E9.1	0.49
chrX	15626185	15626661	15627137	15628606	15630440	-	2862	downstream	protein_coding	WBGene00044143	K09E9.4	0.49
chrX	15733282	15733419	15733556	15726123	15732025	+	4345	downstream	protein_coding	WBGene00023497	lin-15B	0.52
chrX	15733282	15733419	15733556	15731968	15735365	+	247	PeakInsideFeature	protein_coding	WBGene00023498	lin-15A	0.52
chrX	15947445	15947824	15948202	15944009	15948952	+	1343	PeakInsideFeature	protein_coding	WBGene00003169	mec-5	0.51
chrX	16116788	16117264	16117741	16103696	16124006	+	3413	PeakInsideFeature	protein_coding	WBGene00014214	ZK1073.2	0.45
chrX	16157900	16158050	16158199	16159648	16163524	-	3536	downstream	protein_coding	WBGene00008621	F09C8.1	0.51
chrX	16329917	16330346	16330775	16328628	16330150	+	957	overlapEnd	protein_coding	WBGene00007523	C11G6.2	0.54
chrX	16341086	16342103	16343120	16332435	16346028	+	2871	PeakInsideFeature	protein_coding	WBGene00006384	taf-3	0.73
chrX	16361782	16362219	16362656	16354976	16359650	+	4906	downstream	protein_coding	WBGene00003624	nhr-28	0.51
[truncated: 34 more rows]

## Sheet: N-terminal fusion_genes
peak_chr	peak_start	peak_center	peak_end	gene_start	gene_end	gene_strand	distance	location_of_peak_relative_to_gene	gene_biotype	WormBase_gene_id	gene_name	peak_score
chrI	44607	45597	46587	43733	44677	+	1392	overlapEnd	protein_coding	WBGene00022275	txt-7	0.85
chrI	92544	92905	93266	91404	92720	+	843	overlapEnd	protein_coding	WBGene00021682	natc-3	0.74
chrI	92544	92905	93266	93022	94884	+	1048	overlapStart	protein_coding	WBGene00021676	pid-2	0.74
chrI	92544	92905	93266	94829	95312	-	2165	downstream	protein_coding	WBGene00189949	Y48G1C.13	0.74
chrI	150142	151226	152311	145968	154855	-	814	PeakInsideFeature	protein_coding	WBGene00000253	bli-3	0.65
chrI	1546131	1546494	1546857	1543525	1556196	+	3366	PeakInsideFeature	protein_coding	WBGene00022358	Y92H12A.2	0.67
chrI	1711273	1712006	1712739	1709587	1715564	+	569	PeakInsideFeature	protein_coding	WBGene00022152	atg-5	0.86
chrI	1821673	1822242	1822810	1816028	1818581	+	4937	downstream	protein_coding	WBGene00022142	Y71G12B.2	1.17
chrI	1821673	1822242	1822810	1818504	1822948	-	1516	PeakInsideFeature	protein_coding	WBGene00044347	Y71G12B.30	1.17
chrI	1939307	1939652	1939998	1932346	1945220	+	869	PeakInsideFeature	protein_coding	WBGene00021765	Y51F10.4	0.82
chrI	2037092	2037568	2038044	2034322	2043805	-	1495	PeakInsideFeature	protein_coding	WBGene00021239	Y20F4.4	0.9
chrI	2088719	2089260	2089800	2085605	2093796	-	440	PeakInsideFeature	protein_coding	WBGene00021353	iglr-3	1.08
chrI	2633130	2633497	2633864	2632987	2634561	+	277	PeakInsideFeature	protein_coding	WBGene00023172	Y23H5A.8	0.7
chrI	2639682	2640038	2640394	2638649	2639419	+	1004	downstream	protein_coding	WBGene00018231	F40E3.3	0.69
chrI	2708195	2708983	2709771	2706883	2717549	+	3233	PeakInsideFeature	protein_coding	WBGene00003006	lin-17	0.69
chrI	2846361	2847213	2848065	2845859	2849903	+	668	PeakInsideFeature	protein_coding	WBGene00021125	ccb-2	0.61
chrI	3163724	3164489	3165254	3162813	3163585	+	1290	downstream	protein_coding	WBGene00021829	mrpl-17	0.75
chrI	3163724	3164489	3165254	3163688	3168057	+	1383	PeakInsideFeature	protein_coding	WBGene00021828	Y54E10A.6	0.75
chrI	3478656	3479634	3480611	3479329	3481715	+	888	overlapStart	protein_coding	WBGene00021638	Y47G6A.9	0.69
chrI	3565435	3565704	3565974	3564040	3565068	+	1150	downstream	protein_coding	WBGene00045399	Y47G6A.33	0.61
chrI	3565435	3565704	3565974	3564963	3600735	-	17145	PeakInsideFeature	protein_coding	WBGene00003060	lpd-3	0.61
chrI	3644934	3645473	3646012	3639648	3641347	+	4975	downstream	protein_coding	WBGene00020900	T28F2.1	0.81
chrI	3644934	3645473	3646012	3641651	3647082	-	1106	PeakInsideFeature	protein_coding	WBGene00000368	ccb-1	0.81
chrI	3841525	3842626	3843727	3839801	3841561	-	1945	overlapStart	protein_coding	WBGene00020188	T03F1.6	0.69
chrI	3877935	3878366	3878797	3873444	3875997	+	3645	downstream	protein_coding	WBGene00020184	uba-5	0.72
chrI	3877935	3878366	3878797	3877063	3880743	+	537	PeakInsideFeature	protein_coding	WBGene00016837	syf-1	0.72
chrI	3897225	3897590	3897955	3895764	3897397	-	1009	overlapStart	protein_coding	WBGene00016839	C50F2.5	1.25
chrI	3897225	3897590	3897955	3898045	3899802	-	1333	downstream	protein_coding	WBGene00001430	fkb-5	1.25
chrI	3899182	3899888	3900593	3898045	3899802	-	964	overlapStart	protein_coding	WBGene00001430	fkb-5	0.85
chrI	3897225	3897590	3897955	3900407	3901444	-	3335	downstream	protein_coding	WBGene00016840	C50F2.7	1.25
chrI	3899182	3899888	3900593	3900407	3901444	-	1037	overlapEnd	protein_coding	WBGene00016840	C50F2.7	0.85
chrI	3899182	3899888	3900593	3901421	3905208	-	3426	downstream	protein_coding	WBGene00016841	magu-3	0.85
chrI	3907397	3908248	3909099	3908747	3909701	+	976	overlapStart	protein_coding	WBGene00003950	pbs-4	0.88
chrI	3907397	3908248	3909099	3909629	3910544	-	1838	downstream	protein_coding	WBGene00020625	mrrf-1	0.88
chrI	3907397	3908248	3909099	3910712	3912482	-	3349	downstream	protein_coding	WBGene00077599	T20F5.8	0.88
chrI	3924567	3925148	3925730	3925434	3927891	-	1514	overlapEnd	protein_coding	WBGene00020629	T20F5.7	0.62
chrI	3998975	3999332	3999690	3995737	3996402	+	3262	downstream	protein_coding	WBGene00017908	F28H1.1	0.84
chrI	4054876	4055573	4056270	4035702	4090885	+	7720	PeakInsideFeature	protein_coding	WBGene00006820	unc-89	0.6
chrI	4144856	4145456	4146057	4139511	4142367	+	4517	downstream	protein_coding	WBGene00017084	E01A2.1	0.78
chrI	4144856	4145456	4146057	4145315	4147121	-	762	overlapEnd	protein_coding	WBGene00077701	poml-3	0.78
chrI	4144856	4145456	4146057	4147273	4148292	-	2326	downstream	protein_coding	WBGene00017090	E01A2.8	0.78
chrI	4144856	4145456	4146057	4148832	4149415	-	3667	downstream	protein_coding	WBGene00020040	R12E2.15	0.78
chrI	4174177	4174402	4174626	4172438	4173624	-	1371	upstream	protein_coding	WBGene00020036	R12E2.11	0.77
chrI	4174177	4174402	4174626	4173758	4174774	-	136	PeakInsideFeature	protein_coding	WBGene00020037	mrps-6	0.77
chrI	4174177	4174402	4174626	4175319	4177271	+	1893	upstream	protein_coding	WBGene00004464	rpn-8	0.77
chrI	4179773	4179826	4179880	4175319	4177271	+	3531	downstream	protein_coding	WBGene00004464	rpn-8	0.68
chrI	4174177	4174402	4174626	4177305	4178447	-	3474	downstream	protein_coding	WBGene00020038	R12E2.13	0.77
chrI	4179773	4179826	4179880	4177305	4178447	-	1950	upstream	protein_coding	WBGene00020038	R12E2.13	0.68
chrI	4179773	4179826	4179880	4178812	4182129	+	644	PeakInsideFeature	protein_coding	WBGene00020031	suco-1	0.68
chrI	4206262	4206608	4206955	4203458	4208532	+	613	PeakInsideFeature	protein_coding	WBGene00015972	C18E3.3	0.72
chrI	4206262	4206608	4206955	4208515	4210341	-	2820	downstream	protein_coding	WBGene00001985	hop-1	0.72
chrI	4256329	4257090	4257850	4253242	4254139	+	3399	downstream	protein_coding	WBGene00016609	C43E11.12	1.11
chrI	4256329	4257090	4257850	4254197	4264699	+	2358	PeakInsideFeature	protein_coding	WBGene00016603	met-1	1.11
chrI	4325778	4326098	4326418	4318033	4359092	+	12464	PeakInsideFeature	protein_coding	WBGene00000140	anc-1	0.7
chrI	4351224	4351638	4352051	4318033	4359092	+	13075	PeakInsideFeature	protein_coding	WBGene00000140	anc-1	0.67
chrI	4581027	4581460	4581894	4579964	4580601	-	1177	upstream	protein_coding	WBGene00017002	D1007.4	0.99
chrI	4581027	4581460	4581894	4580708	4583810	-	799	PeakInsideFeature	protein_coding	WBGene00017003	D1007.5	0.99
chrI	4583210	4583695	4584180	4580708	4583810	-	1436	overlapStart	protein_coding	WBGene00017003	D1007.5	0.85
chrI	4581027	4581460	4581894	4583913	4584505	-	2749	downstream	protein_coding	WBGene00004479	rps-10	0.99
chrI	4583210	4583695	4584180	4583913	4584505	-	514	overlapEnd	protein_coding	WBGene00004479	rps-10	0.85
chrI	4583210	4583695	4584180	4585115	4586176	+	1950	upstream	protein_coding	WBGene00004436	rpl-24.1	0.85
chrI	4759149	4759518	4759886	4759820	4761321	-	1052	overlapEnd	protein_coding	WBGene00015698	kca-1	0.89
chrI	4759149	4759518	4759886	4763196	4765313	-	4736	downstream	protein_coding	WBGene00019769	kin-35	0.89
chrI	4764494	4764958	4765423	4763196	4765313	-	703	overlapStart	protein_coding	WBGene00019769	kin-35	1.1
chrI	4793563	4793976	4794390	4789190	4789592	+	4585	downstream	protein_coding	WBGene00023067	rpl-41.1	0.87
chrI	4793563	4793976	4794390	4790292	4790642	+	3509	downstream	protein_coding	WBGene00023068	rpl-41.2	0.87
chrI	4832959	4833654	4834349	4830135	4835622	+	775	PeakInsideFeature	protein_coding	WBGene00019011	F57C9.4	0.9
chrI	4839948	4841007	4842066	4836187	4844966	+	430	PeakInsideFeature	protein_coding	WBGene00019010	glo-2	0.7
chrI	4900464	4901316	4902169	4895921	4897641	+	4535	downstream	protein_coding	WBGene00017674	F21F3.4	0.75
chrI	4900464	4901316	4902169	4901918	4903264	+	1275	overlapStart	protein_coding	WBGene00017673	icmt-1	0.75
chrI	4927877	4928539	4929201	4926635	4928840	+	801	overlapEnd	protein_coding	WBGene00017886	mfsd-13.1	0.63
chrI	4927877	4928539	4929201	4928507	4932178	+	1803	overlapStart	protein_coding	WBGene00017888	acl-11	0.63
chrI	5022371	5022772	5023174	5020780	5023210	+	777	PeakInsideFeature	protein_coding	WBGene00016730	C46H11.6	0.97
chrI	5032424	5032836	5033249	5027155	5041160	+	1321	PeakInsideFeature	protein_coding	WBGene00002979	lfe-2	0.62
chrI	5062386	5062818	5063251	5058251	5068831	-	723	PeakInsideFeature	protein_coding	WBGene00016735	fhod-1	1.03
chrI	5086445	5086817	5087189	5086310	5093903	+	3289	PeakInsideFeature	protein_coding	WBGene00002213	kin-32	0.89
chrI	5092951	5093673	5094395	5086310	5093903	+	3566	overlapEnd	protein_coding	WBGene00002213	kin-32	0.92
chrI	5254356	5254445	5254534	5245743	5263424	+	138	PeakInsideFeature	protein_coding	WBGene00002583	let-363	0.66
chrI	5254356	5254445	5254534	5255447	5256945	-	1751	downstream	protein_coding	WBGene00015094	B0261.6	0.66
chrI	5374573	5375132	5375692	5372851	5384508	-	3547	PeakInsideFeature	protein_coding	WBGene00004131	tent-5	0.77
chrI	5402854	5403090	5403325	5401757	5402898	+	762	overlapEnd	protein_coding	WBGene00016040	C24A11.1	0.6
chrI	5402854	5403090	5403325	5402882	5412400	-	4551	overlapEnd	protein_coding	WBGene00001491	frm-4	0.6
chrI	5503237	5503474	5503710	5497679	5505460	+	1904	PeakInsideFeature	protein_coding	WBGene00015632	C09D4.1	0.92
chrI	5503237	5503474	5503710	5505391	5507023	-	2733	downstream	protein_coding	WBGene00019076	mrpl-24	0.92
chrI	5503237	5503474	5503710	5507116	5509177	-	4672	downstream	protein_coding	WBGene00019077	zipt-11	0.92
chrI	5508727	5509676	5510624	5507116	5509177	-	1529	overlapStart	protein_coding	WBGene00019077	zipt-11	0.89
chrI	5508727	5509676	5510624	5509467	5511705	-	910	overlapEnd	protein_coding	WBGene00019079	rpa-4	0.89
chrI	5589124	5589549	5589974	5583407	5607529	-	5919	PeakInsideFeature	protein_coding	WBGene00006508	tns-1	0.9
chrI	5621746	5621940	5622134	5619569	5620669	+	1821	downstream	protein_coding	WBGene00000473	cey-2	0.74
chrI	5621746	5621940	5622134	5620779	5623041	+	30	PeakInsideFeature	protein_coding	WBGene00018510	F46F11.7	0.74
chrI	5621746	5621940	5622134	5623027	5624475	-	1811	downstream	protein_coding	WBGene00018513	F46F11.10	0.74
chrI	5621746	5621940	5622134	5624601	5626288	-	3504	downstream	protein_coding	WBGene00018511	F46F11.8	0.74
chrI	5804179	5804870	5805561	5801872	5803294	+	2287	downstream	protein_coding	WBGene00015175	srz-4	0.98
chrI	5804179	5804870	5805561	5803956	5807291	-	753	PeakInsideFeature	protein_coding	WBGene00015176	vps-51	0.98
chrI	5804179	5804870	5805561	5808421	5810002	-	4341	downstream	protein_coding	WBGene00016332	C32F10.4	0.98
chrI	5830305	5831246	5832186	5829391	5834637	+	768	PeakInsideFeature	protein_coding	WBGene00016331	obr-4	0.92
chrI	5830305	5831246	5832186	5834597	5837392	-	4748	downstream	protein_coding	WBGene00018002	twk-47	0.92
chrI	6004731	6005115	6005499	6004657	6007595	-	1011	PeakInsideFeature	protein_coding	WBGene00044414	C06A5.12	0.61
chrI	6004731	6005115	6005499	6006325	6007349	+	1722	upstream	protein_coding	WBGene00015500	C06A5.2	0.61
chrI	6004731	6005115	6005499	6008137	6009524	-	3715	downstream	protein_coding	WBGene00015505	C06A5.8	0.61
chrI	6038935	6039857	6040779	6035448	6037884	+	3191	downstream	protein_coding	WBGene00016155	C27A12.4	0.61
chrI	6038935	6039857	6040779	6038403	6041267	+	22	PeakInsideFeature	protein_coding	WBGene00006492	let-391	0.61
chrI	6157214	6157826	6158437	6154075	6157440	+	2068	overlapEnd	protein_coding	WBGene00020379	T09B4.5	0.61
chrI	6157214	6157826	6158437	6157448	6159264	-	530	overlapEnd	protein_coding	WBGene00020380	T09B4.6	0.61
chrI	6217909	6218302	6218696	6214665	6215731	+	3104	downstream	protein_coding	WBGene00206356	T08B2.15	0.94
chrI	6217909	6218302	6218696	6215727	6219912	+	482	PeakInsideFeature	protein_coding	WBGene00020346	rbm-5	0.94
chrI	6217909	6218302	6218696	6220093	6220764	-	2126	downstream	protein_coding	WBGene00004486	rps-17	0.94
chrI	6217909	6218302	6218696	6221245	6223115	-	3878	downstream	protein_coding	WBGene00020349	T08B2.11	0.94
chrI	6230823	6231496	6232170	6231496	6232129	-	316	FeatureInsidePeak	protein_coding	WBGene00020350	T08B2.12	0.81
chrI	6236260	6237258	6238255	6232777	6234280	+	3729	downstream	protein_coding	WBGene00000633	col-56	0.81
chrI	6236260	6237258	6238255	6234708	6235391	+	2208	downstream	protein_coding	WBGene00016752	C48E7.7	0.81
chrI	6236260	6237258	6238255	6236134	6249860	+	5739	PeakInsideFeature	protein_coding	WBGene00016751	C48E7.6	0.81
chrI	6318981	6319078	6319174	6315233	6317262	+	2830	downstream	protein_coding	WBGene00002073	ima-2	0.76
chrI	6318981	6319078	6319174	6317697	6320364	+	47	PeakInsideFeature	protein_coding	WBGene00017816	hrpk-1	0.76
chrI	6318981	6319078	6319174	6320289	6324019	-	3076	downstream	protein_coding	WBGene00002601	let-381	0.76
chrI	6346343	6346751	6347159	6342224	6356680	+	2701	PeakInsideFeature	protein_coding	WBGene00000254	bli-4	0.99
chrI	6387353	6387744	6388135	6386149	6394350	-	2505	PeakInsideFeature	protein_coding	WBGene00022592	klu-2	0.96
chrI	6387353	6387744	6388135	6392425	6392475	-	4706	downstream	protein_coding	WBGene00303104	ZC328.8	0.96
chrI	6423303	6424003	6424703	6422061	6425794	+	75	PeakInsideFeature	protein_coding	WBGene00018156	ncbp-1	0.9
chrI	6423303	6424003	6424703	6425745	6428942	-	3340	downstream	protein_coding	WBGene00018157	lron-6	0.9
chrI	6457988	6458450	6458912	6457282	6458479	-	569	overlapStart	protein_coding	WBGene00004273	rab-10	0.6
chrI	6546165	6546946	6547728	6542116	6544966	+	3405	downstream	protein_coding	WBGene00020412	T10E9.2	0.82
chrI	6546165	6546946	6547728	6545110	6546593	+	1094	overlapEnd	protein_coding	WBGene00020411	T10E9.1	0.82
chrI	6546165	6546946	6547728	6546615	6548675	-	699	overlapEnd	protein_coding	WBGene00020419	acdh-4	0.82
chrI	6546165	6546946	6547728	6548676	6550436	-	2610	downstream	protein_coding	WBGene00019005	F57B10.8	0.82
chrI	6546165	6546946	6547728	6550536	6552625	-	4634	downstream	protein_coding	WBGene00019006	spg-20	0.82
chrI	6582298	6583109	6583920	6574004	6585510	+	3352	PeakInsideFeature	protein_coding	WBGene00002783	let-607	1.23
chrI	6595832	6596209	6596586	6592469	6598927	+	511	PeakInsideFeature	protein_coding	WBGene00018582	F48A9.2	0.81
chrI	6597670	6599172	6600675	6592469	6598927	+	3474	overlapEnd	protein_coding	WBGene00018582	F48A9.2	1.03
chrI	6597670	6599172	6600675	6598982	6607520	-	4079	overlapEnd	protein_coding	WBGene00017066	maco-1	1.03
chrI	6716085	6716964	6717844	6715967	6716990	+	485	overlapEnd	protein_coding	WBGene00020710	T23B3.2	0.61
chrI	6716085	6716964	6717844	6717819	6719428	+	1659	overlapStart	protein_coding	WBGene00020709	T23B3.1	0.61
chrI	6716085	6716964	6717844	6719364	6723059	-	4247	downstream	protein_coding	WBGene00020933	W02D3.4	0.61
chrI	6746330	6747208	6748085	6745991	6753031	-	2303	PeakInsideFeature	protein_coding	WBGene00020935	fnci-1	0.66
chrI	6801847	6802406	6802964	6800386	6801973	+	1226	overlapEnd	protein_coding	WBGene00017098	mek-5	0.7
chrI	6801847	6802406	6802964	6802200	6804860	+	1124	overlapStart	protein_coding	WBGene00304811	E02D9.3	0.7
chrI	6840363	6841924	6843484	6836469	6838140	+	4619	downstream	protein_coding	WBGene00019322	ahcy-1	0.84
chrI	6840363	6841924	6843484	6838354	6843343	+	1075	overlapEnd	protein_coding	WBGene00001056	dpf-3	0.84
chrI	6840363	6841924	6843484	6845177	6846959	-	4144	downstream	protein_coding	WBGene00019248	H27M09.5	0.84
chrI	6870278	6870846	6871413	6862313	6870901	+	4239	overlapEnd	protein_coding	WBGene00044898	let-383	0.82
chrI	6870278	6870846	6871413	6870622	6870951	+	59	FeatureInsidePeak	protein_coding	WBGene00020660	T21G5.2	0.82
chrI	6870278	6870846	6871413	6871134	6872142	+	792	overlapStart	protein_coding	WBGene00306081	T21G5.12	0.82
chrI	6870278	6870846	6871413	6872607	6873757	-	2336	downstream	protein_coding	WBGene00020661	smz-2	0.82
chrI	6895449	6896242	6897036	6897735	6900619	-	2935	downstream	protein_coding	WBGene00016743	srb-15	0.66
chrI	6951136	6951682	6952229	6951135	6951982	+	123	overlapEnd	protein_coding	WBGene00020397	pcbd-1	0.87
chrI	6951136	6951682	6952229	6951890	6954252	-	1389	overlapEnd	protein_coding	WBGene00020404	T10B11.8	0.87
chrI	6995436	6995734	6996031	6992072	6999706	-	155	PeakInsideFeature	protein_coding	WBGene00016264	C30F12.5	0.69
chrI	7009659	7010189	7010719	7005443	7009200	+	2867	downstream	protein_coding	WBGene00010370	ctg-1	0.76
chrI	7009659	7010189	7010719	7009060	7015223	-	1952	PeakInsideFeature	protein_coding	WBGene00010369	chd-1	0.76
chrI	7076032	7076456	7076879	7075918	7079575	-	1290	PeakInsideFeature	protein_coding	WBGene00002198	kin-14	0.73
chrI	7076032	7076456	7076879	7079562	7082040	-	4345	downstream	protein_coding	WBGene00009050	F22D6.2	0.73
chrI	7101458	7101920	7102382	7095486	7098400	+	4977	downstream	protein_coding	WBGene00009052	ekl-1	0.84
chrI	7101458	7101920	7102382	7100003	7101775	+	1031	overlapEnd	protein_coding	WBGene00009054	F22D6.9	0.84
chrI	7101458	7101920	7102382	7102216	7103363	-	869	overlapEnd	protein_coding	WBGene00009056	F22D6.15	0.84
chrI	7149124	7149644	7150165	7149890	7151844	-	1223	overlapEnd	protein_coding	WBGene00010645	fecl-1	1.19
chrI	7149124	7149644	7150165	7152462	7156786	-	4980	downstream	protein_coding	WBGene00010641	crml-1	1.19
chrI	7279351	7280167	7280983	7278735	7279614	-	992	overlapStart	protein_coding	WBGene00077548	F21C3.7	0.76
chrI	7279351	7280167	7280983	7279666	7280489	-	89	FeatureInsidePeak	protein_coding	WBGene00009002	hint-1	0.76
chrI	7279351	7280167	7280983	7280466	7282924	-	1528	overlapEnd	protein_coding	WBGene00004324	rde-2	0.76
chrI	7282277	7282657	7283037	7280466	7282924	-	962	overlapStart	protein_coding	WBGene00004324	rde-2	0.72
chrI	7279351	7280167	7280983	7282964	7283762	-	3196	downstream	protein_coding	WBGene00009004	pfd-6	0.76
chrI	7282277	7282657	7283037	7282964	7283762	-	706	overlapEnd	protein_coding	WBGene00009004	pfd-6	0.72
chrI	7279351	7280167	7280983	7283902	7285772	-	4670	downstream	protein_coding	WBGene00009005	F21C3.6	0.76
chrI	7282277	7282657	7283037	7283902	7285772	-	2180	downstream	protein_coding	WBGene00009005	F21C3.6	0.72
chrI	7307272	7307897	7308522	7304918	7307012	+	1932	downstream	protein_coding	WBGene00008767	F13G3.7	0.77
chrI	7307272	7307897	7308522	7305053	7305103	+	2819	downstream	protein_coding	WBGene00303055	F13G3.15	0.77
chrI	7307272	7307897	7308522	7307117	7308626	+	25	PeakInsideFeature	protein_coding	WBGene00008769	mrpl-13	0.77
chrI	7307272	7307897	7308522	7308643	7311915	-	2382	downstream	protein_coding	WBGene00001136	eat-5	0.77
chrI	7368282	7368906	7369531	7360226	7371534	-	3026	PeakInsideFeature	protein_coding	WBGene00006306	sue-1	0.7
chrI	7395839	7396772	7397704	7398710	7401023	-	3094	downstream	protein_coding	WBGene00007598	C15A11.4	0.86
chrI	7433677	7434366	7435054	7422785	7454116	+	4084	PeakInsideFeature	protein_coding	WBGene00006752	unc-13	0.84
chrI	7511891	7512744	7513597	7509569	7512852	+	1533	overlapEnd	protein_coding	WBGene00007741	glb-8	0.98
chrI	7511891	7512744	7513597	7512848	7513728	-	544	overlapEnd	protein_coding	WBGene00077553	C26C6.10	0.98
chrI	7511891	7512744	7513597	7514076	7515126	-	1857	downstream	protein_coding	WBGene00007743	C26C6.9	0.98
chrI	7648070	7648446	7648822	7643431	7649777	-	1842	PeakInsideFeature	protein_coding	WBGene00004508	rrf-1	0.86
chrI	7648070	7648446	7648822	7650341	7656338	-	4893	downstream	protein_coding	WBGene00001214	ego-1	0.86
chrI	7649876	7650472	7651067	7650341	7656338	-	2867	overlapEnd	protein_coding	WBGene00001214	ego-1	0.96
chrI	7713436	7713886	7714335	7704511	7718639	-	2311	PeakInsideFeature	protein_coding	WBGene00009188	lsy-22	0.57
chrI	7801008	7801308	7801607	7800455	7801822	-	169	PeakInsideFeature	protein_coding	WBGene00003746	nlp-8	0.98
chrI	7967279	7967684	7968090	7962052	7972443	+	436	PeakInsideFeature	protein_coding	WBGene00004318	rbg-2	0.7
chrI	7967279	7967684	7968090	7966914	7968693	-	119	PeakInsideFeature	protein_coding	WBGene00011920	T22C1.11	0.7
chrI	8087859	8088328	8088796	8083576	8095610	+	1265	PeakInsideFeature	protein_coding	WBGene00004378	rme-8	0.65
chrI	8117281	8118168	8119054	8109746	8119316	-	3637	PeakInsideFeature	protein_coding	WBGene00002999	lin-10	0.71
chrI	8158042	8158322	8158602	8151862	8159798	+	2492	PeakInsideFeature	protein_coding	WBGene00012114	T28B8.3	0.59
chrI	8221340	8222070	8222801	8219998	8223954	-	94	PeakInsideFeature	protein_coding	WBGene00011375	T02E1.2	0.83
chrI	8221340	8222070	8222801	8224539	8226297	-	3348	downstream	protein_coding	WBGene00004966	spe-12	0.83
chrI	8227942	8228894	8229845	8226494	8240637	-	4671	PeakInsideFeature	protein_coding	WBGene00013955	kri-1	0.75
chrI	8299009	8299428	8299847	8294874	8296940	+	3521	downstream	protein_coding	WBGene00003183	mei-1	0.91
chrI	8299009	8299428	8299847	8296917	8307566	-	2813	PeakInsideFeature	protein_coding	WBGene00009920	abts-1	0.91
chrI	8301306	8302097	8302888	8296917	8307566	-	144	PeakInsideFeature	protein_coding	WBGene00009920	abts-1	0.78
chrI	8597507	8597884	8598262	8593027	8596225	+	3258	downstream	protein_coding	WBGene00011037	R05D11.9	0.95
chrI	8597507	8597884	8598262	8596333	8598551	+	442	PeakInsideFeature	protein_coding	WBGene00011034	paxt-1	0.95
chrI	8597507	8597884	8598262	8598658	8600875	+	1882	upstream	protein_coding	WBGene00011032	ddx-52	0.95
chrI	8740037	8740794	8741552	8736213	8737038	+	4168	downstream	protein_coding	WBGene00007974	dhfr-1	0.69
chrI	8740037	8740794	8741552	8737072	8742548	+	984	PeakInsideFeature	protein_coding	WBGene00007975	gls-1	0.69
chrI	8740037	8740794	8741552	8743849	8746985	-	4623	downstream	protein_coding	WBGene00007976	C36B1.9	0.69
chrI	8764048	8764598	8765147	8763041	8765631	+	262	PeakInsideFeature	protein_coding	WBGene00003052	lmn-1	0.67
chrI	8764048	8764598	8765147	8766840	8768082	-	2863	downstream	protein_coding	WBGene00001960	hlh-16	0.67
chrI	8809873	8810548	8811224	8808656	8813300	+	430	PeakInsideFeature	protein_coding	WBGene00009455	phip-1	0.7
chrI	8809873	8810548	8811224	8808965	8811647	-	242	PeakInsideFeature	protein_coding	WBGene00006682	twk-30	0.7
chrI	8826666	8827433	8828200	8822188	8823636	+	4521	downstream	protein_coding	WBGene00009458	F36A2.11	0.71
chrI	8826666	8827433	8828200	8826167	8826670	-	1014	overlapStart	protein_coding	WBGene00009459	F36A2.12	0.71
chrI	8833371	8833847	8834323	8828010	8838719	-	482	PeakInsideFeature	protein_coding	WBGene00009460	ubr-5	1.15
chrI	8953738	8954202	8954665	8948778	8954390	+	2618	overlapEnd	protein_coding	WBGene00009962	F53B6.7	0.93
chrI	8953738	8954202	8954665	8950448	8951053	+	3451	downstream	protein_coding	WBGene00009960	F53B6.5	0.93
chrI	8953738	8954202	8954665	8954559	8957394	-	1774	overlapEnd	protein_coding	WBGene00009961	cutl-7	0.93
chrI	9019086	9019850	9020615	9016755	9017994	+	2475	downstream	protein_coding	WBGene00009476	F36F2.2	1.08
chrI	9019086	9019850	9020615	9018670	9020304	+	363	overlapEnd	protein_coding	WBGene00009475	F36F2.1	1.08
chrI	9077104	9077518	9077932	9077565	9080024	-	1276	overlapEnd	protein_coding	WBGene00011532	chaf-1	0.79
chrI	9159282	9159697	9160112	9155464	9157462	+	3234	downstream	protein_coding	WBGene00009129	F25H5.7	0.76
chrI	9159282	9159697	9160112	9158801	9158986	+	803	downstream	protein_coding	WBGene00077773	F25H5.10	0.76
chrI	9159282	9159697	9160112	9159121	9159522	-	375	overlapStart	protein_coding	WBGene00009128	mrpl-54	0.76
chrI	9159282	9159697	9160112	9159896	9163266	-	1884	overlapEnd	protein_coding	WBGene00009127	clsp-1	0.76
chrI	9245751	9246339	9246927	9246028	9249358	-	1354	overlapEnd	protein_coding	WBGene00009499	ent-6	0.71
chrI	9245751	9246339	9246927	9249542	9250495	-	3679	downstream	protein_coding	WBGene00044247	F36H2.4	0.71
chrI	9251900	9252316	9252732	9250606	9251828	+	1099	downstream	protein_coding	WBGene00194653	F36H2.6	0.9
chrI	9251900	9252316	9252732	9251838	9261669	-	4437	PeakInsideFeature	protein_coding	WBGene00009500	cfh-1	0.9
chrI	9312235	9312738	9313240	9308442	9310221	+	3406	downstream	protein_coding	WBGene00004268	rab-5	0.68
chrI	9312235	9312738	9313240	9310319	9312642	+	1257	overlapEnd	protein_coding	WBGene00006732	uev-3	0.68
chrI	9312235	9312738	9313240	9312631	9314891	-	1023	overlapEnd	protein_coding	WBGene00009177	F26H9.5	0.68
chrI	9342459	9343577	9344695	9344724	9349576	-	3573	downstream	protein_coding	WBGene00010857	M04C9.2	0.72
chrI	9361321	9362135	9362949	9359067	9364238	+	482	PeakInsideFeature	protein_coding	WBGene00001121	dyf-5	0.73
chrI	9367052	9368794	9370536	9364099	9389982	-	8246	PeakInsideFeature	protein_coding	WBGene00008878	ppfr-1	0.95
chrI	9416380	9416686	9416991	9412306	9413222	+	3922	downstream	protein_coding	WBGene00007642	C17E4.2	0.87
chrI	9416380	9416686	9416991	9414550	9416703	+	1059	overlapEnd	protein_coding	WBGene00219313	C17E4.20	0.87
chrI	9416380	9416686	9416991	9416704	9418885	-	1108	overlapEnd	protein_coding	WBGene00007643	2003-03-01	0.87
chrI	9416380	9416686	9416991	9419978	9420813	-	3709	downstream	protein_coding	WBGene00044236	C17E4.11	0.87
chrI	9416380	9416686	9416991	9420912	9421992	-	4766	downstream	protein_coding	WBGene00003904	pabp-2	0.87
chrI	9442028	9442479	9442930	9435465	9441029	+	4232	downstream	protein_coding	WBGene00007647	C17E4.10	0.77
chrI	9442028	9442479	9442930	9441010	9444227	-	139	PeakInsideFeature	protein_coding	WBGene00003172	mec-8	0.77
chrI	9609082	9609603	9610124	9605896	9609047	+	2131	downstream	protein_coding	WBGene00000177	aqp-9	0.84
chrI	9609082	9609603	9610124	9608928	9609721	-	278	overlapStart	protein_coding	WBGene00010619	K07A1.15	0.84
chrI	9609082	9609603	9610124	9609544	9611534	-	936	overlapEnd	protein_coding	WBGene00002070	ile-1	0.84
chrI	9609082	9609603	9610124	9611813	9615082	-	3844	downstream	protein_coding	WBGene00010615	ate-1	0.84
chrI	9719173	9720212	9721251	9715321	9728006	-	1451	PeakInsideFeature	protein_coding	WBGene00007620	ocrl-1	0.8
chrI	9775897	9776568	9777240	9773172	9774012	+	2976	downstream	protein_coding	WBGene00009161	cox-7C	0.57
chrI	9775897	9776568	9777240	9774165	9779542	+	285	PeakInsideFeature	protein_coding	WBGene00009162	F26E4.7	0.57
chrI	9783836	9784215	9784594	9780349	9781413	+	3334	downstream	protein_coding	WBGene00009165	gpx-1	0.73
chrI	9783836	9784215	9784594	9781324	9785724	-	691	PeakInsideFeature	protein_coding	WBGene00009163	drsh-1	0.73
chrI	9783836	9784215	9784594	9785781	9787624	-	2487	downstream	protein_coding	WBGene00006528	tba-1	0.73
chrI	9796117	9796816	9797516	9793756	9796675	+	1600	overlapEnd	protein_coding	WBGene00009164	hrdl-1	0.88
chrI	9847649	9847986	9848324	9847406	9850082	+	758	PeakInsideFeature	protein_coding	WBGene00006978	zig-1	0.75
chrI	9847649	9847986	9848324	9850020	9851791	-	2919	downstream	protein_coding	WBGene00010730	ensa-1	0.75
chrI	9881042	9881338	9881634	9874698	9879218	+	4380	downstream	protein_coding	WBGene00002142	inx-20	0.78
chrI	9881042	9881338	9881634	9879183	9881504	-	994	overlapStart	protein_coding	WBGene00003659	nhr-69	0.78
chrI	9892752	9893186	9893620	9893621	9895766	-	1507	downstream	protein_coding	WBGene00000640	col-64	0.87
chrI	9901303	9902041	9902779	9901076	9902950	+	28	PeakInsideFeature	protein_coding	WBGene00009937	lsl-1	0.81
chrI	9971332	9972464	9973597	9965574	9970037	+	4658	downstream	protein_coding	WBGene00003397	mom-5	0.92
chrI	9971332	9972464	9973597	9969972	9973177	-	889	overlapStart	protein_coding	WBGene00006633	tsp-7	0.92
chrI	9971332	9972464	9973597	9973381	9976315	-	2384	overlapEnd	protein_coding	WBGene00011944	T23D8.3	0.92
chrI	10034338	10034934	10035529	10030174	10046760	+	3533	PeakInsideFeature	protein_coding	WBGene00008665	ercc-1	0.73
chrI	10034338	10034934	10035529	10033280	10034816	-	886	overlapStart	protein_coding	WBGene00003564	ncs-2	0.73
chrI	10120230	10120803	10121376	10117159	10118134	+	3156	downstream	protein_coding	WBGene00013704	Y106G6D.8	0.69
chrI	10120230	10120803	10121376	10119187	10122171	-	124	PeakInsideFeature	protein_coding	WBGene00014965	Y106G6D.5	0.69
chrI	10266391	10267110	10267830	10264306	10279234	-	4660	PeakInsideFeature	protein_coding	WBGene00013859	ZC247.1	0.66
chrI	10268470	10269998	10271526	10264306	10279234	-	1772	PeakInsideFeature	protein_coding	WBGene00013859	ZC247.1	0.68
chrI	10302378	10303026	10303675	10298140	10300598	+	3657	downstream	protein_coding	WBGene00011864	T20F10.2	0.83
chrI	10302378	10303026	10303675	10300568	10327870	-	11193	PeakInsideFeature	protein_coding	WBGene00013711	Y106G6G.2	0.83
chrI	10318670	10319214	10319757	10300568	10327870	-	4995	PeakInsideFeature	protein_coding	WBGene00013711	Y106G6G.2	0.78
chrI	10318670	10319214	10319757	10321711	10323398	-	3340	downstream	protein_coding	WBGene00013713	Y106G6G.4	0.78
chrI	10402430	10403218	10404006	10401064	10402762	+	1305	overlapEnd	protein_coding	WBGene00009112	tag-353	0.69
chrI	10479508	10480274	10481041	10479305	10484969	-	1863	PeakInsideFeature	protein_coding	WBGene00009507	mus-101	0.89
chrI	10631895	10632288	10632680	10628743	10631674	+	2079	downstream	protein_coding	WBGene00015231	cutl-14	0.9
chrI	10631895	10632288	10632680	10631685	10633150	-	129	PeakInsideFeature	protein_coding	WBGene00015233	B0511.7	0.9
chrI	10631895	10632288	10632680	10633279	10634078	-	1390	downstream	protein_coding	WBGene00255714	B0511.19	0.9
chrI	10631895	10632288	10632680	10634568	10636028	-	3010	downstream	protein_coding	WBGene00015238	mppe-1	0.9
chrI	10774958	10775584	10776209	10750498	10776703	+	11983	PeakInsideFeature	protein_coding	WBGene00000912	daf-16	0.66
chrI	10818781	10819502	10820223	10817342	10820843	+	409	PeakInsideFeature	protein_coding	WBGene00016458	C35E7.6	0.79
chrI	11076336	11076724	11077112	11075755	11134667	-	28487	PeakInsideFeature	protein_coding	WBGene00001980	hmr-1	0.93
chrI	11110476	11110838	11111201	11075755	11134667	-	5627	PeakInsideFeature	protein_coding	WBGene00001980	hmr-1	0.68
chrI	11539968	11540509	11541050	11526918	11557851	-	1875	PeakInsideFeature	protein_coding	WBGene00001131	dys-1	0.94
chrI	11545784	11546150	11546517	11526918	11557851	-	3765	PeakInsideFeature	protein_coding	WBGene00001131	dys-1	0.61
chrI	11831901	11832582	11833264	11830985	11833183	-	498	overlapStart	protein_coding	WBGene00012947	Y47H9C.1	0.88
chrI	12205763	12206555	12207347	12202232	12203720	+	3579	downstream	protein_coding	WBGene00007600	C15C6.1	0.8
chrI	12205763	12206555	12207347	12203839	12205809	+	1731	overlapEnd	protein_coding	WBGene00007601	C15C6.2	0.8
chrI	12446090	12446351	12446612	12442299	12443780	+	3311	downstream	protein_coding	WBGene00008289	nhr-169	0.63
chrI	12446090	12446351	12446612	12444582	12446512	+	804	overlapEnd	protein_coding	WBGene00008290	bgnt-1.8	0.63
chrI	12446090	12446351	12446612	12447167	12448240	-	1352	downstream	protein_coding	WBGene00008291	C54C8.3	0.63
chrI	12920587	12921356	12922126	12915166	12918131	+	4707	downstream	protein_coding	WBGene00001433	fkb-8	0.85
chrI	12920587	12921356	12922126	12918722	12919280	+	2355	downstream	protein_coding	WBGene00001427	fkb-2	0.85
chrI	12920587	12921356	12922126	12922004	12923548	+	1420	overlapStart	protein_coding	WBGene00003989	pfn-1	0.85
chrI	13005695	13006293	13006891	12995803	13012859	+	1962	PeakInsideFeature	protein_coding	WBGene00004895	smu-1	0.67
chrI	13005695	13006293	13006891	13004437	13023624	+	7737	PeakInsideFeature	protein_coding	WBGene00004063	pmr-1	0.67
chrI	13162548	13163380	13164213	13162492	13182726	+	9229	PeakInsideFeature	protein_coding	WBGene00009065	F22G12.5	0.59
chrI	13182756	13183228	13183701	13183452	13183772	-	384	overlapEnd	protein_coding	WBGene00077766	rgba-1	0.72
chrI	13424936	13425651	13426366	13418458	13423377	+	4733	downstream	protein_coding	WBGene00012289	W05H12.1	0.73
chrI	13424936	13425651	13426366	13423997	13425148	-	1078	overlapStart	protein_coding	WBGene00044066	fbxb-66	0.73
chrI	13424936	13425651	13426366	13426451	13428471	-	1810	downstream	protein_coding	WBGene00012739	Y40B1B.7	0.73
chrI	13564997	13565760	13566522	13560091	13563465	+	3982	downstream	protein_coding	WBGene00013602	Y87G2A.16	0.88
chrI	13564997	13565760	13566522	13564567	13566362	+	295	overlapEnd	protein_coding	WBGene00001704	grd-15	0.88
chrI	13564997	13565760	13566522	13566251	13572047	-	3389	overlapEnd	protein_coding	WBGene00000891	cyn-15	0.88
chrI	13574530	13574591	13574652	13572379	13575805	+	499	PeakInsideFeature	protein_coding	WBGene00013596	nyn-2	0.62
chrI	13795488	13795879	13796270	13792637	13797263	-	929	PeakInsideFeature	protein_coding	WBGene00003581	ndx-4	0.77
chrI	13795488	13795879	13796270	13796056	13797272	-	785	overlapEnd	protein_coding	WBGene00014871	Y37H9A.5	0.77
chrI	13795488	13795879	13796270	13797345	13802223	-	3905	downstream	protein_coding	WBGene00012370	W09G3.7	0.77
chrI	14086094	14086566	14087039	14084512	14085525	+	1547	downstream	protein_coding	WBGene00013409	fbxb-56	0.76
chrI	14337091	14337186	14337280	14331085	14339839	+	1724	PeakInsideFeature	protein_coding	WBGene00009865	F49B2.6	0.59
chrI	14532679	14533180	14533681	14529529	14546870	+	5019	PeakInsideFeature	protein_coding	WBGene00013683	zoo-1	1.14
chrI	14668046	14668832	14669617	14664449	14674841	+	813	PeakInsideFeature	protein_coding	WBGene00001334	ero-1	0.63
chrI	14675097	14675510	14675923	14675600	14682566	-	3573	overlapEnd	protein_coding	WBGene00013693	Y105E8B.9	0.71
chrI	14708398	14708799	14709200	14707059	14707875	-	1332	upstream	protein_coding	WBGene00013200	Y54E5A.5	0.9
chrI	14708398	14708799	14709200	14708195	14718511	-	4554	PeakInsideFeature	protein_coding	WBGene00013201	dus-2	0.9
chrI	14814814	14815193	14815572	14807466	14815753	+	3583	PeakInsideFeature	protein_coding	WBGene00004889	smp-1	0.85
chrI	14814814	14815193	14815572	14815656	14820235	-	2752	downstream	protein_coding	WBGene00013204	Y54E5B.2	0.85
chrI	14877297	14877802	14878306	14872112	14875436	+	4028	downstream	protein_coding	WBGene00006845	unc-122	0.86
chrI	14877297	14877802	14878306	14875823	14900322	-	10270	PeakInsideFeature	protein_coding	WBGene00001488	frm-1	0.86
chrI	14890307	14890320	14890332	14875823	14900322	-	2247	PeakInsideFeature	protein_coding	WBGene00001488	frm-1	0.58
chrI	14893856	14894788	14895720	14875823	14900322	-	6715	PeakInsideFeature	protein_coding	WBGene00001488	frm-1	0.62
chrI	14943882	14944648	14945415	14913766	14952226	+	11652	PeakInsideFeature	protein_coding	WBGene00002189	kin-1	0.59
chrI	14945902	14946801	14947700	14913766	14952226	+	13805	PeakInsideFeature	protein_coding	WBGene00002189	kin-1	1
chrI	14995377	14996174	14996970	14994581	15001691	+	1962	PeakInsideFeature	protein_coding	WBGene00013969	tep-1	0.85
chrII	16660	16923	17186	12985	16004	+	2428	downstream	protein_coding	WBGene00015286	best-3	0.69
chrII	301874	302238	302602	297390	299834	+	3626	downstream	protein_coding	WBGene00015183	B0432.1	0.68
chrII	301874	302238	302602	299984	301002	+	1745	downstream	protein_coding	WBGene00019281	K01A2.6	0.68
chrII	301874	302238	302602	301273	303665	+	231	PeakInsideFeature	protein_coding	WBGene00019280	K01A2.5	0.68
chrII	301874	302238	302602	303881	305745	-	2575	downstream	protein_coding	WBGene00000645	col-69	0.68
chrII	382459	382982	383506	378651	380361	+	3476	downstream	protein_coding	WBGene00206366	C03H5.9	0.81
chrII	382459	382982	383506	380235	382256	+	1736	downstream	protein_coding	WBGene00015409	C03H5.7	0.81
chrII	382459	382982	383506	382309	385358	-	851	PeakInsideFeature	protein_coding	WBGene00015407	C03H5.5	0.81
chrII	402450	403758	405066	402678	404180	+	329	FeatureInsidePeak	protein_coding	WBGene00015403	clec-10	0.68
chrII	402450	403758	405066	406137	410932	-	4776	downstream	protein_coding	WBGene00016074	dnsn-1	0.68
chrII	429052	429432	429812	429219	429836	+	95	overlapStart	protein_coding	WBGene00235333	C24H12.18	0.89
chrII	551655	551935	552215	546705	552032	+	2566	overlapEnd	protein_coding	WBGene00015646	mlt-10	0.74
chrII	551655	551935	552215	551854	554801	+	1392	overlapStart	protein_coding	WBGene00015645	lips-7	0.74
chrII	593750	594125	594500	593521	593860	+	434	overlapEnd	protein_coding	WBGene00021091	W08F4.1	0.63
chrII	593750	594125	594500	595202	602120	-	4536	downstream	protein_coding	WBGene00003599	nhl-3	0.63
chrII	875624	875649	875674	873212	879885	+	899	PeakInsideFeature	protein_coding	WBGene00000106	alg-2	0.63
chrII	1058169	1058806	1059442	1055024	1055727	+	3430	downstream	protein_coding	WBGene00019312	K02E7.7	0.68
chrII	1058169	1058806	1059442	1059662	1060802	-	1426	downstream	protein_coding	WBGene00019313	btb-10	0.68
chrII	1070017	1070338	1070659	1071175	1071342	+	920	upstream	protein_coding	WBGene00019316	K02E7.12	0.71
chrII	1070017	1070338	1070659	1074710	1075524	-	4779	downstream	protein_coding	WBGene00019315	K02E7.11	0.71
chrII	1272733	1273058	1273382	1273169	1275539	-	1296	overlapEnd	protein_coding	WBGene00021968	Y57G7A.5	0.59
chrII	1272733	1273058	1273382	1275703	1276878	-	3232	downstream	protein_coding	WBGene00021974	Y57G7A.11	0.59
chrII	1431026	1431399	1431772	1425732	1437499	-	216	PeakInsideFeature	protein_coding	WBGene00021789	nol-6	0.72
chrII	1505720	1506170	1506620	1504566	1509831	+	1028	PeakInsideFeature	protein_coding	WBGene00019207	fgt-1	0.57
chrII	1535025	1535409	1535793	1529357	1535208	+	3126	overlapEnd	protein_coding	WBGene00021776	Y51H7BR.4	0.95
chrII	1535025	1535409	1535793	1536231	1537306	+	1359	upstream	protein_coding	WBGene00021774	fbxb-43	0.95
chrII	1559979	1560422	1560865	1556443	1557510	+	3445	downstream	protein_coding	WBGene00019413	fbxb-50	0.89
chrII	1647273	1648064	1648855	1647908	1648868	-	324	overlapEnd	protein_coding	WBGene00022558	fbxb-21	0.79
chrII	1647273	1648064	1648855	1649138	1650602	-	1806	downstream	protein_coding	WBGene00022559	fbxb-20	0.79
chrII	1647273	1648064	1648855	1650595	1651904	-	3185	downstream	protein_coding	WBGene00022560	fbxb-16	0.79
chrII	1647273	1648064	1648855	1652455	1653497	-	4912	downstream	protein_coding	WBGene00022557	fbxb-15	0.79
chrII	2140731	2141538	2142344	2137422	2138988	+	3333	downstream	protein_coding	WBGene00016547	C40A11.4	0.66
chrII	2140731	2141538	2142344	2141117	2142954	+	497	overlapStart	protein_coding	WBGene00016546	C40A11.3	0.66
chrII	2140731	2141538	2142344	2144292	2145666	-	3441	downstream	protein_coding	WBGene00016549	C40A11.6	0.66
chrII	2195299	2196138	2196978	2192345	2199389	-	271	PeakInsideFeature	protein_coding	WBGene00016342	Y59C2A.2	0.76
chrII	2475418	2475880	2476342	2473512	2478643	-	197	PeakInsideFeature	protein_coding	WBGene00018769	mnat-1	0.69
chrII	2475418	2475880	2476342	2477178	2479090	-	2254	downstream	protein_coding	WBGene00302998	F53G2.12	0.69
chrII	2735177	2735626	2736076	2736678	2737715	+	1570	upstream	protein_coding	WBGene00044367	T05A8.8	0.81
chrII	2735177	2735626	2736076	2738523	2739719	-	3495	downstream	protein_coding	WBGene00020232	T05A8.6	0.81
chrII	2847300	2847752	2848203	2845412	2852593	-	1250	PeakInsideFeature	protein_coding	WBGene00004210	ptc-3	0.58
chrII	2994517	2994824	2995130	2991605	2994313	+	1865	downstream	protein_coding	WBGene00019512	K08A2.2	0.58
chrII	3894729	3895606	3896484	3891424	3893574	+	3107	downstream	protein_coding	WBGene00018752	F53C3.8	0.74
chrII	3894729	3895606	3896484	3895055	3896691	+	267	overlapStart	protein_coding	WBGene00018751	F53C3.7	0.74
chrII	3963356	3963806	3964255	3950377	3972140	+	2547	PeakInsideFeature	protein_coding	WBGene00004751	sea-2	0.88
chrII	4008019	4008426	4008832	4004914	4016081	+	2071	PeakInsideFeature	protein_coding	WBGene00019487	ephx-1	0.84
chrII	4189282	4189644	4190007	4186664	4208500	+	7938	PeakInsideFeature	protein_coding	WBGene00006495	cpna-1	0.61
chrII	4189282	4189644	4190007	4188976	4194314	-	2001	PeakInsideFeature	protein_coding	WBGene00017947	mth-2	0.61
chrII	4279770	4280200	4280631	4276202	4279268	+	2465	downstream	protein_coding	WBGene00015299	C01F1.4	0.7
chrII	4279770	4280200	4280631	4279424	4281845	-	434	PeakInsideFeature	protein_coding	WBGene00015300	C01F1.5	0.7
chrII	4279770	4280200	4280631	4282182	4288211	-	4996	downstream	protein_coding	WBGene00015301	C01F1.6	0.7
chrII	4491716	4492524	4493333	4490351	4490829	-	1934	upstream	protein_coding	WBGene00020252	T05C1.5	0.99
chrII	4491716	4492524	4493333	4491152	4505147	-	5625	PeakInsideFeature	protein_coding	WBGene00020251	camt-1	0.99
chrII	4501867	4502675	4503483	4491152	4505147	-	4525	PeakInsideFeature	protein_coding	WBGene00020251	camt-1	0.76
chrII	4579162	4580146	4581130	4572000	4590970	+	1339	PeakInsideFeature	protein_coding	WBGene00006868	vab-1	0.84
chrII	4838128	4838490	4838852	4835023	4835717	+	3120	downstream	protein_coding	WBGene00016351	C33F10.1	0.68
chrII	4838128	4838490	4838852	4836303	4837759	-	1459	upstream	protein_coding	WBGene00016358	C33F10.12	0.68
chrII	4838128	4838490	4838852	4841374	4842243	-	3318	downstream	protein_coding	WBGene00044298	T23B7.2	0.68
chrII	4844761	4845761	4846761	4842608	4842823	+	3045	downstream	protein_coding	WBGene00020715	nspd-4	0.72
chrII	4980954	4981032	4981109	4969163	4988940	+	1980	PeakInsideFeature	protein_coding	WBGene00020867	shc-2	0.84
chrII	5001237	5002200	5003163	4999520	5003806	+	537	PeakInsideFeature	protein_coding	WBGene00019087	F59A6.5	0.76
chrII	5081595	5082510	5083425	5081490	5083441	-	44	PeakInsideFeature	protein_coding	WBGene00015454	C04G6.4	0.74
chrII	5140283	5140994	5141706	5136717	5138568	+	3351	downstream	protein_coding	WBGene00019023	F58A6.2	0.91
chrII	5140283	5140994	5141706	5138519	5142036	-	716	PeakInsideFeature	protein_coding	WBGene00003547	nas-29	0.91
chrII	5199847	5200344	5200841	5195804	5199264	+	2810	downstream	protein_coding	WBGene00016416	C34F11.5	0.76
chrII	5199847	5200344	5200841	5199797	5200180	+	355	overlapEnd	protein_coding	WBGene00003443	msp-50	0.76
chrII	5229641	5230296	5230951	5229896	5230782	+	43	FeatureInsidePeak	protein_coding	WBGene00017148	EGAP2.2	0.79
chrII	5229641	5230296	5230951	5233156	5235846	-	4205	downstream	protein_coding	WBGene00004020	pho-1	0.79
chrII	5470009	5470897	5471785	5466358	5473816	+	810	PeakInsideFeature	protein_coding	WBGene00000548	clr-1	0.75
chrII	5622433	5623908	5625383	5622889	5624959	+	16	FeatureInsidePeak	protein_coding	WBGene00019121	npl-4.2	1.06
chrII	5622433	5623908	5625383	5626315	5628376	-	3437	downstream	protein_coding	WBGene00235269	F59E12.15	1.06
chrII	5622433	5623908	5625383	5626717	5630951	-	4926	downstream	protein_coding	WBGene00019122	F59E12.6	1.06
chrII	5630895	5631984	5633074	5631351	5633284	+	333	overlapStart	protein_coding	WBGene00019120	npl-4.1	0.94
chrII	5630895	5631984	5633074	5634528	5636926	-	3743	downstream	protein_coding	WBGene00019123	F59E12.8	0.94
chrII	5644889	5645356	5645822	5640063	5647042	-	1803	PeakInsideFeature	protein_coding	WBGene00019124	F59E12.9	0.89
chrII	5644889	5645356	5645822	5647154	5648372	-	2407	downstream	protein_coding	WBGene00019125	ddl-1	0.89
chrII	5644889	5645356	5645822	5647982	5649286	-	3278	downstream	protein_coding	WBGene00019126	sam-4	0.89
chrII	5644889	5645356	5645822	5648795	5649470	-	3776	downstream	protein_coding	WBGene00302971	F59E12.17	0.89
chrII	5793182	5793444	5793705	5789115	5790174	+	3799	downstream	protein_coding	WBGene00270309	K05F1.13	0.64
chrII	5793182	5793444	5793705	5790723	5794402	+	881	PeakInsideFeature	protein_coding	WBGene00019407	lect-2	0.64
chrII	5793182	5793444	5793705	5791358	5792590	-	1470	upstream	protein_coding	WBGene00271818	K05F1.14	0.64
chrII	5793182	5793444	5793705	5794495	5796185	+	1896	upstream	protein_coding	WBGene00019406	acdh-8	0.64
chrII	5793182	5793444	5793705	5797065	5797448	-	3812	downstream	protein_coding	WBGene00003456	msp-63	0.64
chrII	5841408	5841943	5842478	5839639	5841103	-	1572	upstream	protein_coding	WBGene00002268	lec-5	0.6
chrII	5841408	5841943	5842478	5842240	5844620	+	1487	overlapStart	protein_coding	WBGene00022874	nep-25	0.6
chrII	5843771	5844149	5844527	5842240	5844620	+	719	PeakInsideFeature	protein_coding	WBGene00022874	nep-25	0.69
chrII	5841408	5841943	5842478	5845254	5845541	-	3454	downstream	protein_coding	WBGene00022884	ZK1248.17	0.6
chrII	5843771	5844149	5844527	5845254	5845541	-	1248	downstream	protein_coding	WBGene00022884	ZK1248.17	0.69
chrII	5859740	5860132	5860525	5854422	5857176	+	4333	downstream	protein_coding	WBGene00019268	H41C03.1	0.82
chrII	5867219	5867521	5867823	5864193	5867029	+	1910	downstream	protein_coding	WBGene00018874	tag-234	0.97
chrII	5867219	5867521	5867823	5866139	5867041	+	931	downstream	protein_coding	WBGene00271817	F55C12.19	0.97
chrII	5867219	5867521	5867823	5867252	5873614	-	2912	overlapEnd	protein_coding	WBGene00018872	F55C12.5	0.97
chrII	5873462	5873956	5874450	5874294	5876153	-	1267	overlapEnd	protein_coding	WBGene00018873	F55C12.6	0.74
chrII	5906810	5907604	5908397	5904552	5906385	+	2135	downstream	protein_coding	WBGene00006644	tsp-18	0.71
chrII	5906810	5907604	5908397	5906566	5907625	+	508	overlapEnd	protein_coding	WBGene00019129	F59G1.8	0.71
chrII	5906810	5907604	5908397	5907816	5911219	+	1913	overlapStart	protein_coding	WBGene00006933	vps-35	0.71
chrII	6024014	6024984	6025955	6020653	6023339	+	2988	downstream	protein_coding	WBGene00022649	ZK84.1	0.95
chrII	6024014	6024984	6025955	6023327	6024979	-	831	overlapStart	protein_coding	WBGene00020029	R12C12.9	0.95
chrII	6086038	6086344	6086650	6082920	6083506	+	3131	downstream	protein_coding	WBGene00017685	F21H12.3	0.7
chrII	6086038	6086344	6086650	6088863	6091480	-	3827	downstream	protein_coding	WBGene00001402	fbf-2	0.7
chrII	6093497	6093868	6094240	6091767	6092792	+	1588	downstream	protein_coding	WBGene00044287	F21H12.7	0.68
chrII	6093497	6093868	6094240	6092746	6097597	-	1303	PeakInsideFeature	protein_coding	WBGene00017686	tpp-2	0.68
chrII	6148041	6148362	6148684	6132895	6157184	+	3322	PeakInsideFeature	protein_coding	WBGene00019018	abts-3	0.56
chrII	6305167	6306092	6307016	6303525	6306283	+	1188	overlapEnd	protein_coding	WBGene00016210	C29F5.1	0.7
chrII	6305167	6306092	6307016	6306425	6308125	+	1183	overlapStart	protein_coding	WBGene00044589	C29F5.8	0.7
chrII	6305167	6306092	6307016	6308114	6309298	-	2614	downstream	protein_coding	WBGene00016215	glb-10	0.7
chrII	6332359	6333124	6333889	6331820	6333987	-	220	PeakInsideFeature	protein_coding	WBGene00016314	C32D5.6	0.81
chrII	6351561	6352176	6352791	6349207	6351987	-	1579	overlapStart	protein_coding	WBGene00016317	C32D5.10	0.9
chrII	6351561	6352176	6352791	6352530	6355446	-	1812	overlapEnd	protein_coding	WBGene00016318	C32D5.11	0.9
chrII	6364801	6365231	6365661	6361159	6365367	-	1968	overlapStart	protein_coding	WBGene00019608	ani-2	0.84
chrII	6364801	6365231	6365661	6365722	6367002	+	1131	upstream	protein_coding	WBGene00019606	clec-88	0.84
chrII	6374084	6375957	6377830	6371303	6374776	+	2917	overlapEnd	protein_coding	WBGene00003009	lin-23	0.86
chrII	6449429	6449901	6450373	6444010	6446152	+	4820	downstream	protein_coding	WBGene00019425	K06A1.2	0.73
chrII	6449429	6449901	6450373	6446195	6449792	-	1907	overlapStart	protein_coding	WBGene00003621	nhr-22	0.73
chrII	6449429	6449901	6450373	6450889	6453391	-	2239	downstream	protein_coding	WBGene00019427	atg-16.2	0.73
chrII	6474624	6475237	6475850	6474338	6482125	-	2994	PeakInsideFeature	protein_coding	WBGene00020897	del-10	0.85
chrII	6478092	6478562	6479032	6474338	6482125	-	330	PeakInsideFeature	protein_coding	WBGene00020897	del-10	0.65
chrII	6474624	6475237	6475850	6475687	6476724	+	968	overlapStart	protein_coding	WBGene00270303	T28D9.16	0.85
chrII	6478092	6478562	6479032	6475687	6476724	+	2356	downstream	protein_coding	WBGene00270303	T28D9.16	0.65
chrII	6478092	6478562	6479032	6476955	6478073	+	1048	downstream	protein_coding	WBGene00020896	T28D9.4	0.65
chrII	6530829	6531198	6531568	6528929	6531627	-	920	PeakInsideFeature	protein_coding	WBGene00016973	abch-1	0.72
chrII	6537218	6537670	6538123	6532163	6535455	+	3861	downstream	protein_coding	WBGene00006522	abcx-1	0.88
chrII	6537218	6537670	6538123	6536374	6554923	+	7978	PeakInsideFeature	protein_coding	WBGene00007050	utp-20	0.88
chrII	6537218	6537670	6538123	6540195	6544892	-	4873	downstream	protein_coding	WBGene00016974	lron-15	0.88
chrII	6572274	6572778	6573281	6569007	6570701	+	2924	downstream	protein_coding	WBGene00005053	sra-27	0.78
chrII	6572274	6572778	6573281	6570547	6573777	-	616	PeakInsideFeature	protein_coding	WBGene00005054	sra-28	0.78
chrII	6572274	6572778	6573281	6574378	6575747	-	2284	downstream	protein_coding	WBGene00005055	sra-29	0.78
chrII	6572274	6572778	6573281	6576974	6578478	-	4948	downstream	protein_coding	WBGene00005057	sra-31	0.78
chrII	6592265	6592945	6593625	6589708	6591084	+	2549	downstream	protein_coding	WBGene00016961	vps-32.1	0.92
chrII	6592265	6592945	6593625	6591048	6592351	-	1245	overlapStart	protein_coding	WBGene00016965	C56C10.9	0.92
chrII	6592265	6592945	6593625	6592440	6594251	-	400	overlapEnd	protein_coding	WBGene00016966	aipr-1	0.92
chrII	6592265	6592945	6593625	6594382	6598080	-	3286	downstream	protein_coding	WBGene00001026	dnj-8	0.92
chrII	6698881	6699486	6700092	6699084	6700482	+	297	overlapStart	protein_coding	WBGene00016000	C18H9.1	0.71
chrII	6698881	6699486	6700092	6700657	6701625	-	1655	downstream	protein_coding	WBGene00016004	C18H9.6	0.71
chrII	6698881	6699486	6700092	6702213	6705643	-	4442	downstream	protein_coding	WBGene00004507	rpy-1	0.71
chrII	6815566	6816793	6818020	6810963	6816433	+	3095	overlapEnd	protein_coding	WBGene00004921	snt-1	0.77
chrII	6849494	6849989	6850484	6848124	6851534	+	160	PeakInsideFeature	protein_coding	WBGene00015410	tbc-6	0.72
chrII	6880798	6881520	6882242	6879185	6880167	-	1844	upstream	protein_coding	WBGene00016629	C44B7.7	0.74
chrII	6880798	6881520	6882242	6880704	6883754	-	709	PeakInsideFeature	protein_coding	WBGene00004058	pmp-1	0.74
chrII	6880798	6881520	6882242	6884040	6887805	-	4402	downstream	protein_coding	WBGene00004059	pmp-2	0.74
chrII	6925274	6926170	6927065	6919680	6923745	+	4457	downstream	protein_coding	WBGene00015087	B0252.1	0.9
chrII	6925274	6926170	6927065	6924099	6927603	-	319	PeakInsideFeature	protein_coding	WBGene00017700	F22D3.4	0.9
chrII	7052567	7052596	7052625	7050672	7051983	+	1268	downstream	protein_coding	WBGene00022852	ZK1127.5	0.55
chrII	7052567	7052596	7052625	7052078	7053186	+	36	PeakInsideFeature	protein_coding	WBGene00022857	ZK1127.12	0.55
chrII	7052567	7052596	7052625	7053301	7053836	+	972	upstream	protein_coding	WBGene00195239	ZK1127.13	0.55
chrII	7052567	7052596	7052625	7053949	7055186	+	1971	upstream	protein_coding	WBGene00022851	ZK1127.4	0.55
chrII	7052567	7052596	7052625	7056184	7057960	-	4476	downstream	protein_coding	WBGene00022856	cth-2	0.55
chrII	7095992	7096374	7096755	7093389	7099354	+	2	PeakInsideFeature	protein_coding	WBGene00020163	T02G5.3	0.69
chrII	7095992	7096374	7096755	7096349	7098593	-	1097	overlapEnd	protein_coding	WBGene00020168	mct-5	0.69
chrII	7095992	7096374	7096755	7099583	7101165	-	4000	downstream	protein_coding	WBGene00020169	mmaa-1	0.69
chrII	7101374	7101670	7101967	7099583	7101165	-	1296	upstream	protein_coding	WBGene00020169	mmaa-1	0.75
chrII	7101374	7101670	7101967	7101218	7105035	-	1456	PeakInsideFeature	protein_coding	WBGene00017349	farl-11	0.75
chrII	7303873	7304320	7304768	7299342	7301633	+	3832	downstream	protein_coding	WBGene00016273	C30G12.1	1.02
chrII	7303873	7304320	7304768	7302101	7305758	+	390	PeakInsideFeature	protein_coding	WBGene00000839	cul-4	1.02
chrII	7379473	7379912	7380350	7375280	7377580	+	3482	downstream	protein_coding	WBGene00018390	F43E2.1	0.93
chrII	7379473	7379912	7380350	7379321	7379583	+	460	overlapEnd	protein_coding	WBGene00044673	C07D10.6	0.93
chrII	7397997	7398710	7399423	7394955	7397351	+	2557	downstream	protein_coding	WBGene00015567	bath-44	0.97
chrII	7397997	7398710	7399423	7399012	7400546	+	1069	overlapStart	protein_coding	WBGene00015566	C07D10.1	0.97
chrII	7397997	7398710	7399423	7400545	7402725	-	2925	downstream	protein_coding	WBGene00003526	nas-7	0.97
chrII	7517725	7518101	7518477	7507121	7519321	-	4880	PeakInsideFeature	protein_coding	WBGene00016184	glb-9	0.91
chrII	7591710	7592160	7592609	7585695	7594912	-	1856	PeakInsideFeature	protein_coding	WBGene00006363	syd-1	1.1
chrII	7630825	7630884	7630944	7627250	7651246	-	8364	PeakInsideFeature	protein_coding	WBGene00020114	pde-4	0.92
chrII	7728133	7728738	7729343	7724903	7752731	+	10079	PeakInsideFeature	protein_coding	WBGene00015061	cpna-2	0.96
chrII	7729645	7729872	7730100	7724903	7752731	+	8945	PeakInsideFeature	protein_coding	WBGene00015061	cpna-2	0.73
chrII	7735903	7736528	7737153	7724903	7752731	+	2289	PeakInsideFeature	protein_coding	WBGene00015061	cpna-2	0.69
chrII	7749940	7750665	7751390	7724903	7752731	+	11848	PeakInsideFeature	protein_coding	WBGene00015061	cpna-2	0.76
chrII	7749940	7750665	7751390	7752637	7753600	-	2453	downstream	protein_coding	WBGene00015062	trx-1	0.76
chrII	7749940	7750665	7751390	7753987	7755166	-	3911	downstream	protein_coding	WBGene00015063	B0228.6	0.76
chrII	7784620	7785170	7785719	7781566	7783351	+	2711	downstream	protein_coding	WBGene00015515	spdl-1	0.83
chrII	7784620	7785170	7785719	7783517	7784654	+	1084	overlapEnd	protein_coding	WBGene00004823	skr-17	0.83
chrII	7784620	7785170	7785719	7785100	7794322	-	4541	overlapEnd	protein_coding	WBGene00001615	glr-4	0.83
chrII	7934588	7934962	7935336	7936592	7938178	-	2423	downstream	protein_coding	WBGene00014052	ZK669.2	1.04
chrII	7980854	7981737	7982620	7976608	7994665	+	3899	PeakInsideFeature	protein_coding	WBGene00008438	DH11.5	0.75
chrII	8020941	8021380	8021818	8017680	8020785	+	2147	downstream	protein_coding	WBGene00006996	zyg-11	0.97
chrII	8020941	8021380	8021818	8020780	8022561	-	290	PeakInsideFeature	protein_coding	WBGene00001835	hda-2	0.97
chrII	8020941	8021380	8021818	8022632	8027763	-	3817	downstream	protein_coding	WBGene00007433	swsn-7	0.97
chrII	8034413	8034904	8035395	8034335	8035767	-	147	PeakInsideFeature	protein_coding	WBGene00004723	sap-49	0.89
chrII	8034413	8034904	8035395	8035877	8037346	-	1707	downstream	protein_coding	WBGene00007434	arp-6	0.89
chrII	8034413	8034904	8035395	8037316	8038169	-	2838	downstream	protein_coding	WBGene00007436	C08B11.9	0.89
chrII	8034413	8034904	8035395	8038271	8039597	-	4030	downstream	protein_coding	WBGene00006724	ubh-4	0.89
chrII	8079901	8080927	8081953	8075760	8076842	+	4626	downstream	protein_coding	WBGene00010501	K02C4.2	1.21
chrII	8079901	8080927	8081953	8078435	8080847	+	1286	overlapEnd	protein_coding	WBGene00010503	K02C4.5	1.21
chrII	8079901	8080927	8081953	8080783	8086853	-	2891	overlapEnd	protein_coding	WBGene00010502	K02C4.3	1.21
chrII	8104931	8105458	8105985	8102108	8105052	-	1878	overlapStart	protein_coding	WBGene00044049	sfxn-5	0.84
chrII	8104931	8105458	8105985	8105609	8106971	-	832	overlapEnd	protein_coding	WBGene00008050	chst-1	0.84
chrII	8110877	8111517	8112157	8107645	8108944	+	3222	downstream	protein_coding	WBGene00008054	C41C4.9	0.77
chrII	8110877	8111517	8112157	8108937	8112163	-	967	PeakInsideFeature	protein_coding	WBGene00008051	lron-4	0.77
chrII	8144730	8145094	8145457	8143881	8144671	+	818	downstream	protein_coding	WBGene00004421	rpl-10	0.79
chrII	8144730	8145094	8145457	8144762	8147236	+	905	overlapStart	protein_coding	WBGene00008639	F10B5.2	0.79
chrII	8144730	8145094	8145457	8147184	8150030	-	3513	downstream	protein_coding	WBGene00008640	F10B5.3	0.79
chrII	8284807	8284889	8284971	8283667	8285711	+	200	PeakInsideFeature	protein_coding	WBGene00000379	cct-4	0.66
chrII	8315154	8315536	8315919	8305745	8321471	-	1928	PeakInsideFeature	protein_coding	WBGene00008819	shw-1	0.82
chrII	8421924	8422775	8423626	8417618	8419826	+	4053	downstream	protein_coding	WBGene00008799	F14E5.1	0.63
chrII	8421924	8422775	8423626	8420098	8422186	+	1633	overlapEnd	protein_coding	WBGene00195147	F14E5.8	0.63
chrII	8421924	8422775	8423626	8423953	8428858	-	3630	downstream	protein_coding	WBGene00008800	F14E5.2	0.63
chrII	8502735	8503150	8503566	8487513	8509056	-	4865	PeakInsideFeature	protein_coding	WBGene00011755	T13H5.1	0.7
chrII	8576999	8577419	8577839	8573344	8575066	+	3214	downstream	protein_coding	WBGene00010043	F54C9.7	0.98
chrII	8576999	8577419	8577839	8575541	8577787	+	755	overlapEnd	protein_coding	WBGene00004241	puf-5	0.98
chrII	8649019	8649492	8649964	8641381	8648227	+	4688	downstream	protein_coding	WBGene00008432	D2085.7	0.58
chrII	8749088	8750146	8751203	8744071	8747250	+	4485	downstream	protein_coding	WBGene00010681	mak-1	0.8
chrII	8752095	8753569	8755043	8751986	8753940	+	606	overlapEnd	protein_coding	WBGene00000220	atf-2	1.09
chrII	8749088	8750146	8751203	8754058	8755370	-	4568	downstream	protein_coding	WBGene00010683	K08F8.7	0.8
chrII	8752095	8753569	8755043	8754058	8755370	-	1145	overlapEnd	protein_coding	WBGene00010683	K08F8.7	1.09
chrII	8752095	8753569	8755043	8754070	8759593	-	3262	overlapEnd	protein_coding	WBGene00001505	fut-1	1.09
chrII	8779983	8780784	8781584	8770975	8782020	+	4286	PeakInsideFeature	protein_coding	WBGene00002295	let-19	0.9
chrII	8779983	8780784	8781584	8782008	8783670	-	2055	downstream	protein_coding	WBGene00004790	sgn-1	0.9
chrII	8812177	8813040	8813904	8811370	8812633	+	1038	overlapEnd	protein_coding	WBGene00009783	rer-1	0.86
chrII	8871243	8872291	8873339	8869549	8873942	-	545	PeakInsideFeature	protein_coding	WBGene00011579	T07D4.2	1.05
chrII	8926357	8926800	8927244	8922423	8924368	+	3404	downstream	protein_coding	WBGene00007180	B0457.6	1.07
chrII	8926357	8926800	8927244	8924572	8926551	-	1238	overlapStart	protein_coding	WBGene00007178	B0457.2	1.07
chrII	8926357	8926800	8927244	8927741	8929815	+	1978	upstream	protein_coding	WBGene00000378	cct-2	1.07
chrII	8937109	8937562	8938016	8934382	8939032	+	855	PeakInsideFeature	protein_coding	WBGene00011885	T21B10.3	1
chrII	8937109	8937562	8938016	8939054	8940488	-	2209	downstream	protein_coding	WBGene00011887	set-17	1
chrII	8986439	8986934	8987429	8985900	8988062	-	47	PeakInsideFeature	protein_coding	WBGene00007688	C18E9.8	0.98
chrII	8986439	8986934	8987429	8988359	8989544	-	2017	downstream	protein_coding	WBGene00007689	C18E9.9	0.98
chrII	9018827	9019300	9019774	9005796	9019798	-	6503	PeakInsideFeature	protein_coding	WBGene00009717	dep-1	0.86
chrII	9045793	9046189	9046585	9041510	9053664	-	1398	PeakInsideFeature	protein_coding	WBGene00011980	T24B8.7	0.97
chrII	9064272	9064468	9064663	9064167	9070840	-	3035	PeakInsideFeature	protein_coding	WBGene00011978	T24B8.4	0.78
chrII	9092553	9093234	9093915	9091109	9093684	-	837	overlapStart	protein_coding	WBGene00007421	C07H4.1	1.03
chrII	9092553	9093234	9093915	9094710	9098605	-	3423	downstream	protein_coding	WBGene00000532	clh-5	1.03
chrII	9138298	9138534	9138770	9136178	9137560	+	1665	downstream	protein_coding	WBGene00195143	nlp-78	0.64
chrII	9138298	9138534	9138770	9138103	9138479	+	243	overlapEnd	protein_coding	WBGene00195144	C16D2.3	0.64
chrII	9143854	9144589	9145324	9139650	9145353	+	2087	PeakInsideFeature	protein_coding	WBGene00012421	Y9C2UA.1	0.65
chrII	9252951	9253455	9253959	9251786	9253028	-	1048	overlapStart	protein_coding	WBGene00044006	nlp-82	0.72
chrII	9257287	9257869	9258451	9259048	9261981	-	2645	downstream	protein_coding	WBGene00000170	aqp-2	0.79
chrII	9294735	9295547	9296359	9292017	9294033	+	2522	downstream	protein_coding	WBGene00007228	acs-7	0.82
chrII	9294735	9295547	9296359	9294025	9295818	-	625	overlapStart	protein_coding	WBGene00007229	C01G6.9	0.82
chrII	9301279	9302444	9303609	9295915	9310304	-	665	PeakInsideFeature	protein_coding	WBGene00000289	cam-1	0.75
chrII	9331804	9332422	9333040	9329774	9331527	+	1771	downstream	protein_coding	WBGene00008404	wbp-2	1.06
chrII	9331804	9332422	9333040	9331643	9333970	+	384	PeakInsideFeature	protein_coding	WBGene00001229	eif-3.F	1.06
chrII	9691989	9692581	9693173	9689664	9691939	-	1779	upstream	protein_coding	WBGene00003749	nlp-11	0.71
chrII	9702928	9703522	9704117	9700543	9701471	+	2515	downstream	protein_coding	WBGene00013142	Y53C12A.7	0.68
chrII	9702928	9703522	9704117	9701402	9703701	-	970	overlapStart	protein_coding	WBGene00013140	mop-25.2	0.68
chrII	9702928	9703522	9704117	9703812	9704846	-	807	overlapEnd	protein_coding	WBGene00175030	Y53C12A.10	0.68
chrII	9702928	9703522	9704117	9704884	9706240	-	2040	downstream	protein_coding	WBGene00013139	Y53C12A.3	0.68
chrII	9702928	9703522	9704117	9706481	9708885	-	4161	downstream	protein_coding	WBGene00001623	glt-5	0.68
chrII	9977695	9978436	9979176	9976705	9977877	+	1145	overlapEnd	protein_coding	WBGene00011277	R53.8	0.72
chrII	9977695	9978436	9979176	9978765	9980127	-	1010	overlapEnd	protein_coding	WBGene00014130	ZK892.6	0.72
chrII	9977695	9978436	9979176	9980886	9981860	-	2937	downstream	protein_coding	WBGene00014131	sdz-38	0.72
chrII	10031415	10032253	10033091	10030190	10030970	+	1673	downstream	protein_coding	WBGene00009947	ttc-36	0.91
chrII	10031415	10032253	10033091	10030889	10033213	-	202	PeakInsideFeature	protein_coding	WBGene00009944	mtcu-2	0.91
chrII	10031415	10032253	10033091	10033266	10039980	-	4370	downstream	protein_coding	WBGene00002497	let-268	0.91
chrII	10176398	10176860	10177322	10171268	10172498	+	4977	downstream	protein_coding	WBGene00001686	gpd-4	0.77
chrII	10176398	10176860	10177322	10172923	10174346	+	3225	downstream	protein_coding	WBGene00009364	wbp-11	0.77
chrII	10176398	10176860	10177322	10174648	10180040	+	484	PeakInsideFeature	protein_coding	WBGene00009365	F33H1.4	0.77
chrII	10176398	10176860	10177322	10180199	10182734	-	4606	downstream	protein_coding	WBGene00005079	srd-1	0.77
chrII	10390494	10391282	10392071	10385333	10388133	+	4549	downstream	protein_coding	WBGene00011661	ztf-27	0.65
chrII	10390494	10391282	10392071	10391154	10393614	+	1102	overlapStart	protein_coding	WBGene00011662	T09F3.2	0.65
chrII	10390494	10391282	10392071	10391168	10391320	+	38	FeatureInsidePeak	protein_coding	WBGene00303079	T09F3.7	0.65
chrII	10464499	10465376	10466254	10461507	10461947	+	3649	downstream	protein_coding	WBGene00014061	ZK673.5	0.7
chrII	10464499	10465376	10466254	10462867	10464330	-	1777	upstream	protein_coding	WBGene00014062	ZK673.6	0.7
chrII	10464499	10465376	10466254	10464870	10465298	+	292	FeatureInsidePeak	protein_coding	WBGene00014064	sdz-37	0.7
chrII	10464499	10465376	10466254	10468202	10470297	-	3873	downstream	protein_coding	WBGene00014063	clec-143	0.7
chrII	10736687	10737248	10737809	10737359	10738628	+	745	overlapStart	protein_coding	WBGene00008257	C52A11.3	0.91
chrII	10739662	10740056	10740449	10737359	10738628	+	2062	downstream	protein_coding	WBGene00008257	C52A11.3	0.73
chrII	10739662	10740056	10740449	10738635	10778126	-	18324	PeakInsideFeature	protein_coding	WBGene00003404	mpz-1	0.73
chrII	10752301	10752621	10752941	10738635	10778126	-	5759	PeakInsideFeature	protein_coding	WBGene00003404	mpz-1	0.71
chrII	10790184	10790935	10791686	10785452	10787272	+	4573	downstream	protein_coding	WBGene00000411	cdl-1	0.91
chrII	10790184	10790935	10791686	10787312	10787920	+	3319	downstream	protein_coding	WBGene00011072	tag-209	0.91
chrII	10790184	10790935	10791686	10788106	10793493	-	135	PeakInsideFeature	protein_coding	WBGene00011067	vps-11	0.91
chrII	10790184	10790935	10791686	10793595	10796294	-	4009	downstream	protein_coding	WBGene00011068	set-14	0.91
chrII	10846799	10847246	10847692	10844313	10850003	-	88	PeakInsideFeature	protein_coding	WBGene00010910	M106.2	0.64
chrII	10861556	10862202	10862848	10863679	10868720	-	3997	downstream	protein_coding	WBGene00010912	gmps-1	0.83
chrII	10870202	10870672	10871142	10869196	10870827	+	660	overlapEnd	protein_coding	WBGene00000293	cap-2	1.12
chrII	10870202	10870672	10871142	10870779	10872611	-	1023	overlapEnd	protein_coding	WBGene00000880	cyn-4	1.12
chrII	10951728	10952229	10952730	10947559	10949263	+	3818	downstream	protein_coding	WBGene00010991	R03D7.5	0.76
chrII	10951728	10952229	10952730	10950352	10951603	+	1251	downstream	protein_coding	WBGene00001753	gst-5	0.76
chrII	10951728	10952229	10952730	10951592	10953165	-	149	PeakInsideFeature	protein_coding	WBGene00003783	nos-1	0.76
chrII	10951728	10952229	10952730	10953545	10956893	-	2990	downstream	protein_coding	WBGene00010992	R03D7.8	0.76
chrII	10993236	10993630	10994024	10975539	11012247	+	263	PeakInsideFeature	protein_coding	WBGene00004215	ptp-3	0.8
chrII	11053597	11054208	11054820	11050255	11058124	+	18	PeakInsideFeature	protein_coding	WBGene00009354	ilkp-1	0.82
chrII	11053597	11054208	11054820	11052166	11055323	-	463	PeakInsideFeature	protein_coding	WBGene00009729	F45E10.2	0.82
chrII	11183024	11183742	11184461	11181654	11183147	+	1341	overlapEnd	protein_coding	WBGene00009512	bigr-1	0.87
chrII	11183024	11183742	11184461	11183075	11184807	-	199	overlapEnd	protein_coding	WBGene00003046	lir-3	0.87
chrII	11304670	11305121	11305572	11301359	11302776	+	3053	downstream	protein_coding	WBGene00006414	raga-1	0.77
chrII	11304670	11305121	11305572	11302891	11305626	+	862	PeakInsideFeature	protein_coding	WBGene00011994	samp-1	0.77
chrII	11381424	11381924	11382423	11375608	11383442	-	2399	PeakInsideFeature	protein_coding	WBGene00007892	C33B4.4	0.81
chrII	11456356	11456668	11456980	11453362	11455864	+	2055	downstream	protein_coding	WBGene00004698	rsp-1	1
chrII	11468713	11469186	11469660	11464894	11468653	+	2412	downstream	protein_coding	WBGene00012203	rga-1	0.89
chrII	11468713	11469186	11469660	11468563	11469624	-	92	overlapStart	protein_coding	WBGene00044026	cisd-1	0.89
chrII	11468713	11469186	11469660	11470012	11472033	-	1836	downstream	protein_coding	WBGene00012204	mfn-1	0.89
chrII	11468713	11469186	11469660	11472135	11473575	-	3669	downstream	protein_coding	WBGene00012205	metl-1	0.89
chrII	11546548	11546973	11547398	11538895	11552081	-	1485	PeakInsideFeature	protein_coding	WBGene00010055	F54D5.12	0.63
chrII	11546548	11546973	11547398	11545701	11547360	+	442	overlapEnd	protein_coding	WBGene00001031	dnj-13	0.63
chrII	11546548	11546973	11547398	11547517	11549311	+	1441	upstream	protein_coding	WBGene00010052	F54D5.7	0.63
chrII	11617049	11617656	11618264	11612300	11614391	+	4310	downstream	protein_coding	WBGene00008548	F07A11.5	0.67
chrII	11617049	11617656	11618264	11614770	11633609	-	6533	PeakInsideFeature	protein_coding	WBGene00008549	din-1	0.67
chrII	11676314	11676798	11677282	11676306	11679197	+	953	PeakInsideFeature	protein_coding	WBGene00008136	C47D12.2	0.88
chrII	11676314	11676798	11677282	11679091	11681236	-	3365	downstream	protein_coding	WBGene00008137	sfxn-1.4	0.88
chrII	11691053	11691452	11691851	11688943	11696059	+	1049	PeakInsideFeature	protein_coding	WBGene00002184	kel-1	1.31
chrII	11691053	11691452	11691851	11691325	11695657	-	2039	overlapEnd	protein_coding	WBGene00006617	tars-1	1.31
chrII	11823308	11824154	11825001	11821385	11823616	-	1653	overlapStart	protein_coding	WBGene00012395	Y6D1A.1	0.94
chrII	11823308	11824154	11825001	11827930	11830020	-	4821	downstream	protein_coding	WBGene00003979	pes-5	0.94
chrII	11877377	11877914	11878451	11875148	11880588	+	46	PeakInsideFeature	protein_coding	WBGene00010785	top-2	0.59
chrII	12000128	12000848	12001569	11999203	12001524	+	484	overlapEnd	protein_coding	WBGene00044030	Y17G7B.23	0.69
chrII	12000128	12000848	12001569	12001509	12006625	-	3219	overlapEnd	protein_coding	WBGene00003154	mcm-2	0.69
chrII	12343747	12344374	12345000	12339944	12344799	+	2002	overlapEnd	protein_coding	WBGene00004945	sop-2	0.75
chrII	12343747	12344374	12345000	12344809	12345291	+	676	overlapStart	protein_coding	WBGene00206479	C44C11.6	0.75
chrII	12343747	12344374	12345000	12345285	12352243	-	4390	downstream	protein_coding	WBGene00004310	ras-1	0.75
chrII	12386358	12386744	12387130	12383463	12384692	+	2666	downstream	protein_coding	WBGene00013275	btb-14	0.68
chrII	12386358	12386744	12387130	12384593	12386881	-	1007	overlapStart	protein_coding	WBGene00013276	sre-42	0.68
chrII	12662805	12663154	12663502	12654747	12672415	+	427	PeakInsideFeature	protein_coding	WBGene00004347	rgs-4	1.04
chrII	12728330	12728694	12729057	12726963	12736910	-	3242	PeakInsideFeature	protein_coding	WBGene00012896	snrp-200	0.8
chrII	12776142	12776268	12776393	12768686	12774414	+	4718	downstream	protein_coding	WBGene00012904	tiar-2	0.72
chrII	12776142	12776268	12776393	12774702	12775551	+	1141	downstream	protein_coding	WBGene00012905	Y46G5A.14	0.72
chrII	12985304	12985734	12986163	12980591	12993117	+	1120	PeakInsideFeature	protein_coding	WBGene00000870	cyd-1	1.18
chrII	13087480	13087916	13088352	13084164	13091501	+	83	PeakInsideFeature	protein_coding	WBGene00013591	gcn-2	1.13
chrII	13236376	13236995	13237614	13235306	13237417	+	633	overlapEnd	protein_coding	WBGene00001459	flp-16	0.67
chrII	13236376	13236995	13237614	13237404	13237907	-	660	overlapEnd	protein_coding	WBGene00008860	romo-1	0.67
chrII	13236376	13236995	13237614	13239267	13243121	-	4199	downstream	protein_coding	WBGene00008861	F15D4.4	0.67
chrII	13287042	13287718	13288394	13271076	13304224	+	68	PeakInsideFeature	protein_coding	WBGene00012989	Y48C3A.5	0.58
chrII	13291581	13292358	13293134	13271076	13304224	+	4708	PeakInsideFeature	protein_coding	WBGene00012989	Y48C3A.5	1.04
chrII	13672230	13672588	13672947	13669104	13669689	+	3191	downstream	protein_coding	WBGene00007841	C31C9.7	0.93
chrII	13672230	13672588	13672947	13670626	13694795	-	10122	PeakInsideFeature	protein_coding	WBGene00012999	rpoa-1	0.93
chrII	13958244	13958764	13959283	13959123	13962419	-	2007	overlapEnd	protein_coding	WBGene00012332	rpi-1	0.98
chrII	14068967	14069438	14069910	14063450	14066646	+	4390	downstream	protein_coding	WBGene00002275	lem-2	0.76
chrII	14068967	14069438	14069910	14068907	14089877	+	9954	PeakInsideFeature	protein_coding	WBGene00012730	xrn-1	0.76
chrII	14074007	14074082	14074157	14068907	14089877	+	5310	PeakInsideFeature	protein_coding	WBGene00012730	xrn-1	0.6
chrII	14103804	14104370	14104936	14101263	14102961	+	2258	downstream	protein_coding	WBGene00014569	bkip-1	0.74
chrII	14103804	14104370	14104936	14108028	14109234	-	4261	downstream	protein_coding	WBGene00010723	cpg-7	0.74
chrII	14144160	14144516	14144872	14142649	14143869	-	1257	upstream	protein_coding	WBGene00012228	W03H9.2	0.67
chrII	14144160	14144516	14144872	14147342	14150131	-	4220	downstream	protein_coding	WBGene00012227	W03H9.1	0.67
chrII	14351405	14351468	14351532	14349738	14350803	+	1197	downstream	protein_coding	WBGene00013219	elof-1	0.67
chrII	14351405	14351468	14351532	14350713	14358113	-	2945	PeakInsideFeature	protein_coding	WBGene00011050	agl-1	0.67
chrII	14357050	14357403	14357756	14350713	14358113	-	2990	PeakInsideFeature	protein_coding	WBGene00011050	agl-1	0.89
chrII	14369053	14369485	14369917	14365701	14373901	+	316	PeakInsideFeature	protein_coding	WBGene00002076	imb-2	0.58
chrII	14597367	14598031	14598695	14593581	14597657	+	2412	overlapEnd	protein_coding	WBGene00007248	catp-4	0.83
chrII	14695256	14695946	14696635	14694192	14695301	-	1199	overlapStart	protein_coding	WBGene00010491	K02B7.3	0.74
chrII	14796110	14796362	14796613	14791051	14792655	+	4509	downstream	protein_coding	WBGene00013195	Y54E2A.10	0.59
chrII	14796110	14796362	14796613	14795404	14798235	+	457	PeakInsideFeature	protein_coding	WBGene00001225	eif-3.B	0.59
chrII	15178654	15179055	15179456	15175943	15177345	+	2411	downstream	protein_coding	WBGene00013175	Y53F4B.36	0.58
chrII	15178654	15179055	15179456	15177345	15178594	-	1085	upstream	protein_coding	WBGene00001780	gst-32	0.58
chrII	15178654	15179055	15179456	15179906	15183239	-	2517	downstream	protein_coding	WBGene00001782	gst-34	0.58
chrIII	80025	81098	82172	69850	86384	-	2981	PeakInsideFeature	protein_coding	WBGene00018794	attf-3	0.72
chrIII	191815	192300	192786	188838	190883	+	2439	downstream	protein_coding	WBGene00006715	ubc-20	0.56
chrIII	191815	192300	192786	190986	191981	+	816	overlapEnd	protein_coding	WBGene00018240	cox-17	0.56
chrIII	191815	192300	192786	192103	194349	+	926	overlapStart	protein_coding	WBGene00018239	sec-20	0.56
chrIII	769718	770284	770850	765184	771391	+	1996	PeakInsideFeature	protein_coding	WBGene00004212	ptl-1	0.66
chrIII	769718	770284	770850	771258	773035	+	1862	upstream	protein_coding	WBGene00018365	tpst-2	0.66
chrIII	832997	833356	833715	832982	835814	+	1042	PeakInsideFeature	protein_coding	WBGene00019327	zip-2	1.18
chrIII	832997	833356	833715	835751	839591	-	4315	downstream	protein_coding	WBGene00019331	dos-3	1.18
chrIII	890553	890867	891181	889801	891243	-	345	PeakInsideFeature	protein_coding	WBGene00306002	T24C4.10	0.63
chrIII	890553	890867	891181	891326	895712	-	2652	downstream	protein_coding	WBGene00020763	ztf-18	0.63
chrIII	984117	984850	985583	983261	988446	+	1003	PeakInsideFeature	protein_coding	WBGene00019915	tbc-10	0.62
chrIII	1579373	1580291	1581209	1576751	1580857	+	1487	overlapEnd	protein_coding	WBGene00021246	Y22D7AL.7	0.93
chrIII	2045013	2045383	2045753	2034988	2048007	-	3885	PeakInsideFeature	protein_coding	WBGene00001063	dpy-1	0.65
chrIII	2361370	2361451	2361532	2347591	2362056	+	6627	PeakInsideFeature	protein_coding	WBGene00001589	gip-1	0.64
chrIII	2429099	2429454	2429808	2426316	2429381	+	1605	overlapEnd	protein_coding	WBGene00306003	W04B5.8	0.93
chrIII	2710378	2710756	2711135	2699663	2786859	+	32505	PeakInsideFeature	protein_coding	WBGene00022170	cox-6B	1.05
chrIII	2757197	2757558	2757918	2699663	2786859	+	14297	PeakInsideFeature	protein_coding	WBGene00022170	cox-6B	0.84
chrIII	2710378	2710756	2711135	2707726	2716614	-	1414	PeakInsideFeature	protein_coding	WBGene00022175	Y71H2AM.10	1.05
chrIII	2757197	2757558	2757918	2757084	2760816	-	1392	PeakInsideFeature	protein_coding	WBGene00022181	pho-9	0.84
chrIII	3036376	3036708	3037039	2994514	3040846	-	19028	PeakInsideFeature	protein_coding	WBGene00000898	daf-2	0.79
chrIII	3353082	3353747	3354412	3344873	3363427	+	403	PeakInsideFeature	protein_coding	WBGene00001559	gei-1	0.78
chrIII	3448564	3449040	3449516	3447016	3452613	-	774	PeakInsideFeature	protein_coding	WBGene00010451	K01A11.3	0.6
chrIII	3485270	3485966	3486663	3482591	3484835	+	2253	downstream	protein_coding	WBGene00007925	C34C12.6	0.68
chrIII	3485270	3485966	3486663	3484773	3488341	-	591	PeakInsideFeature	protein_coding	WBGene00007926	C34C12.7	0.68
chrIII	3507374	3508216	3509059	3505643	3510033	-	378	PeakInsideFeature	protein_coding	WBGene00010810	M01F1.4	0.79
chrIII	3549042	3549669	3550296	3548317	3549019	+	1001	downstream	protein_coding	WBGene00219296	C54C6.11	0.89
chrIII	3549042	3549669	3550296	3549410	3549850	-	39	FeatureInsidePeak	protein_coding	WBGene00008287	C54C6.5	0.89
chrIII	3725003	3725496	3725988	3724222	3724980	-	895	upstream	protein_coding	WBGene00184990	C14B1.12	0.95
chrIII	3725003	3725496	3725988	3725075	3726500	-	291	overlapEnd	protein_coding	WBGene00007580	C14B1.9	0.95
chrIII	3725003	3725496	3725988	3726709	3729620	-	2668	downstream	protein_coding	WBGene00045484	F34D10.9	0.95
chrIII	3768461	3768850	3769240	3768500	3770328	+	564	overlapStart	protein_coding	WBGene00008092	gmeb-3	0.7
chrIII	3768461	3768850	3769240	3771425	3773326	-	3525	downstream	protein_coding	WBGene00002267	lec-4	0.7
chrIII	3794163	3795090	3796017	3789979	3800467	-	133	PeakInsideFeature	protein_coding	WBGene00003476	mtm-3	0.82
chrIII	3826159	3826629	3827099	3822403	3826260	+	2297	overlapEnd	protein_coding	WBGene00000137	amx-1	1.11
chrIII	3826159	3826629	3827099	3826255	3829205	-	1101	overlapEnd	protein_coding	WBGene00011260	cnnm-5	1.11
chrIII	3826159	3826629	3827099	3829583	3831481	-	3903	downstream	protein_coding	WBGene00007970	C36A4.10	1.11
chrIII	4119146	4120118	4121090	4115385	4147278	+	11213	PeakInsideFeature	protein_coding	WBGene00006830	unc-103	0.87
chrIII	4128649	4129024	4129399	4115385	4147278	+	2307	PeakInsideFeature	protein_coding	WBGene00006830	unc-103	0.99
chrIII	4131249	4132032	4132814	4115385	4147278	+	700	PeakInsideFeature	protein_coding	WBGene00006830	unc-103	0.8
chrIII	4140663	4141660	4142656	4115385	4147278	+	10328	PeakInsideFeature	protein_coding	WBGene00006830	unc-103	0.75
chrIII	4213797	4214287	4214777	4209488	4216749	+	1168	PeakInsideFeature	protein_coding	WBGene00009647	phlp-2	0.88
chrIII	4222388	4222873	4223358	4216763	4228108	-	437	PeakInsideFeature	protein_coding	WBGene00003401	mpk-1	0.97
chrIII	4262210	4262634	4263057	4248152	4263148	-	6984	PeakInsideFeature	protein_coding	WBGene00011604	T08A11.1	0.65
chrIII	4262210	4262634	4263057	4263786	4269270	-	3894	downstream	protein_coding	WBGene00011605	sftb-1	0.65
chrIII	4425426	4426474	4427521	4419848	4423375	+	4862	downstream	protein_coding	WBGene00000520	cku-80	0.66
chrIII	4425426	4426474	4427521	4423707	4429502	-	130	PeakInsideFeature	protein_coding	WBGene00007791	C28A5.6	0.66
chrIII	4509725	4510128	4510532	4508855	4512162	+	380	PeakInsideFeature	protein_coding	WBGene00009115	F25F2.1	0.72
chrIII	4550371	4550808	4551246	4549039	4551567	+	505	PeakInsideFeature	protein_coding	WBGene00010907	M88.4	0.69
chrIII	4552881	4553323	4553765	4549039	4551567	+	3020	downstream	protein_coding	WBGene00010907	M88.4	1.02
chrIII	4567207	4567836	4568466	4562738	4566283	+	3325	downstream	protein_coding	WBGene00003915	pan-1	0.88
chrIII	4567207	4567836	4568466	4566275	4568130	-	633	overlapStart	protein_coding	WBGene00009439	mlcd-1	0.88
chrIII	4586864	4587246	4587628	4581795	4583893	+	4402	downstream	protein_coding	WBGene00009445	F35G12.12	0.95
chrIII	4586864	4587246	4587628	4584118	4586756	+	1809	downstream	protein_coding	WBGene00009442	F35G12.5	0.95
chrIII	4586864	4587246	4587628	4586538	4587330	-	312	overlapStart	protein_coding	WBGene00009443	F35G12.7	0.95
chrIII	4597499	4597927	4598355	4593231	4593827	+	4398	downstream	protein_coding	WBGene00009444	erh-2	0.84
chrIII	4597499	4597927	4598355	4596059	4612384	-	6294	PeakInsideFeature	protein_coding	WBGene00004760	sel-2	0.84
chrIII	4666838	4667390	4667943	4669912	4671591	-	3361	downstream	protein_coding	WBGene00219297	T23F11.11	0.77
chrIII	4681373	4681762	4682152	4677766	4679663	+	3047	downstream	protein_coding	WBGene00005168	srg-10	0.56
chrIII	4681373	4681762	4682152	4680013	4681562	+	974	overlapEnd	protein_coding	WBGene00005169	srg-11	0.56
chrIII	4684299	4684831	4685363	4680013	4681562	+	4043	downstream	protein_coding	WBGene00005169	srg-11	0.92
chrIII	4684299	4684831	4685363	4686097	4688456	-	2445	downstream	protein_coding	WBGene00044078	tag-243	0.92
chrIII	4718688	4719106	4719524	4715293	4720670	-	1124	PeakInsideFeature	protein_coding	WBGene00001259	emb-5	0.96
chrIII	4724664	4725197	4725730	4722095	4730919	+	1310	PeakInsideFeature	protein_coding	WBGene00000068	acy-1	0.9
chrIII	4732274	4732778	4733281	4731938	4734032	+	207	PeakInsideFeature	protein_coding	WBGene00008910	F17C8.3	0.63
chrIII	4862582	4863260	4863937	4859339	4860772	+	3204	downstream	protein_coding	WBGene00016443	C35D10.6	0.77
chrIII	4862582	4863260	4863937	4862351	4863426	+	371	overlapEnd	protein_coding	WBGene00016442	C35D10.5	0.77
chrIII	4862582	4863260	4863937	4863427	4866948	+	1927	overlapStart	protein_coding	WBGene00000767	coq-8	0.77
chrIII	4909886	4910220	4910553	4907196	4908993	+	2125	downstream	protein_coding	WBGene00004400	rom-1	0.8
chrIII	4909886	4910220	4910553	4908960	4910038	-	721	overlapStart	protein_coding	WBGene00017831	F26F4.12	0.8
chrIII	4909886	4910220	4910553	4910475	4912521	-	1278	overlapEnd	protein_coding	WBGene00017829	F26F4.9	0.8
chrIII	4909886	4910220	4910553	4911256	4911992	+	1404	upstream	protein_coding	WBGene00005012	F26F4.2	0.8
chrIII	5031183	5032026	5032870	5024914	5029825	+	4656	downstream	protein_coding	WBGene00020092	pcf-11	0.63
chrIII	5031183	5032026	5032870	5030929	5036583	+	1730	PeakInsideFeature	protein_coding	WBGene00002218	klp-6	0.63
chrIII	5096176	5096524	5096873	5094806	5095009	+	1616	downstream	protein_coding	WBGene00284847	F54D8.10	0.75
chrIII	5125195	5126544	5127894	5109701	5130676	+	6355	PeakInsideFeature	protein_coding	WBGene00004728	sax-2	1.07
chrIII	5173656	5174362	5175069	5172720	5173338	+	1333	downstream	protein_coding	WBGene00019631	K10D2.5	0.98
chrIII	5173656	5174362	5175069	5173439	5173809	+	738	overlapEnd	protein_coding	WBGene00019630	emb-1	0.98
chrIII	5258598	5258938	5259279	5254438	5258886	+	2276	overlapEnd	protein_coding	WBGene00001660	gop-1	0.83
chrIII	5258598	5258938	5259279	5259023	5260512	+	829	overlapStart	protein_coding	WBGene00001661	gop-2	0.83
chrIII	5258598	5258938	5259279	5262675	5263399	-	4099	downstream	protein_coding	WBGene00016410	C34E10.9	0.83
chrIII	5277251	5277622	5277994	5275251	5277802	+	1095	overlapEnd	protein_coding	WBGene00006590	toc-1	1.05
chrIII	5277251	5277622	5277994	5277894	5279344	+	997	overlapStart	protein_coding	WBGene00000536	clk-1	1.05
chrIII	5282202	5282971	5283740	5277894	5279344	+	4352	downstream	protein_coding	WBGene00000536	clk-1	0.74
chrIII	5282202	5282971	5283740	5286086	5286305	-	3224	downstream	protein_coding	WBGene00022600	ZC395.11	0.74
chrIII	5333586	5334638	5335690	5326623	5333620	+	4516	overlapEnd	protein_coding	WBGene00018672	sorf-2	0.8
chrIII	5406430	5406838	5407247	5406034	5408106	+	232	PeakInsideFeature	protein_coding	WBGene00020967	W03A5.2	1.17
chrIII	5460655	5461404	5462153	5453590	5460347	+	4435	downstream	protein_coding	WBGene00018611	F48E8.4	0.63
chrIII	5460655	5461404	5462153	5461379	5464384	+	1477	overlapStart	protein_coding	WBGene00018610	F48E8.3	0.63
chrIII	5493628	5494548	5495468	5487553	5498958	+	1292	PeakInsideFeature	protein_coding	WBGene00019832	osg-1	0.99
chrIII	5493628	5494548	5495468	5492925	5495268	-	451	overlapStart	protein_coding	WBGene00019837	R02F2.8	0.99
chrIII	5587467	5588126	5588784	5583125	5584522	+	4302	downstream	protein_coding	WBGene00006731	uev-2	1.07
chrIII	5587467	5588126	5588784	5584947	5587110	+	2097	downstream	protein_coding	WBGene00018965	F56D2.3	1.07
chrIII	5587467	5588126	5588784	5587263	5589128	+	69	PeakInsideFeature	protein_coding	WBGene00018964	F56D2.2	1.07
chrIII	5587467	5588126	5588784	5589036	5591718	-	2251	downstream	protein_coding	WBGene00018967	ddx-15	1.07
chrIII	5625555	5625972	5626389	5625135	5632323	+	2757	PeakInsideFeature	protein_coding	WBGene00000900	daf-4	0.73
chrIII	5793035	5793439	5793843	5791119	5803160	-	3700	PeakInsideFeature	protein_coding	WBGene00020964	polq-1	0.65
chrIII	5932387	5932832	5933278	5931721	5932788	+	577	overlapEnd	protein_coding	WBGene00271775	EGAP1.5	0.68
chrIII	5936184	5936656	5937127	5931721	5932788	+	4401	downstream	protein_coding	WBGene00271775	EGAP1.5	1.15
chrIII	5932387	5932832	5933278	5935690	5937220	-	3623	downstream	protein_coding	WBGene00017146	EGAP1.1	0.68
chrIII	5936184	5936656	5937127	5935690	5937220	-	201	PeakInsideFeature	protein_coding	WBGene00017146	EGAP1.1	1.15
chrIII	5976228	5976759	5977290	5976781	5982126	-	2694	overlapEnd	protein_coding	WBGene00001489	frm-2	0.59
chrIII	5984044	5985074	5986103	5985640	5985858	+	675	FeatureInsidePeak	protein_coding	WBGene00020211	T04C9.3	0.75
chrIII	6017371	6017912	6018452	6013447	6019562	-	1407	PeakInsideFeature	protein_coding	WBGene00003796	npp-10	0.61
chrIII	6126779	6127240	6127702	6124023	6136278	-	2910	PeakInsideFeature	protein_coding	WBGene00021534	mvk-1	0.82
chrIII	6140666	6141397	6142128	6141959	6149597	-	4381	overlapEnd	protein_coding	WBGene00021535	wht-7	0.75
chrIII	6145175	6146316	6147457	6141959	6149597	-	538	PeakInsideFeature	protein_coding	WBGene00021535	wht-7	0.73
chrIII	6145175	6146316	6147457	6146258	6148065	+	845	overlapStart	protein_coding	WBGene00021533	Y42G9A.3	0.73
chrIII	6182662	6183404	6184146	6180962	6183218	-	1314	overlapStart	protein_coding	WBGene00003546	nas-28	0.86
chrIII	6221529	6222046	6222562	6217416	6224444	+	1116	PeakInsideFeature	protein_coding	WBGene00001989	hot-4	1
chrIII	6251670	6252131	6252592	6248637	6251607	+	2009	downstream	protein_coding	WBGene00020437	stt-3	1.01
chrIII	6254132	6254847	6255562	6248637	6251607	+	4725	downstream	protein_coding	WBGene00020437	stt-3	0.75
chrIII	6254132	6254847	6255562	6251811	6271283	+	6700	PeakInsideFeature	protein_coding	WBGene00020436	amdh-1	0.75
chrIII	6251670	6252131	6252592	6253553	6254837	-	2064	downstream	protein_coding	WBGene00005166	srg-8	1.01
chrIII	6254132	6254847	6255562	6253553	6254837	-	652	overlapStart	protein_coding	WBGene00005166	srg-8	0.75
chrIII	6251670	6252131	6252592	6255459	6256775	-	3986	downstream	protein_coding	WBGene00005167	srg-9	1.01
chrIII	6254132	6254847	6255562	6255459	6256775	-	1270	overlapEnd	protein_coding	WBGene00005167	srg-9	0.75
chrIII	6254132	6254847	6255562	6256948	6258362	-	2808	downstream	protein_coding	WBGene00005159	srg-1	0.75
chrIII	6254132	6254847	6255562	6258590	6260215	-	4555	downstream	protein_coding	WBGene00005160	srg-2	0.75
chrIII	6335276	6335384	6335493	6331732	6335839	+	1598	PeakInsideFeature	protein_coding	WBGene00016979	C56G2.4	0.68
chrIII	6335276	6335384	6335493	6338508	6339969	-	3854	downstream	protein_coding	WBGene00002891	let-767	0.68
chrIII	6354356	6355095	6355834	6353384	6366661	+	4927	PeakInsideFeature	protein_coding	WBGene00016977	akap-1	0.69
chrIII	6358796	6359240	6359684	6353384	6366661	+	782	PeakInsideFeature	protein_coding	WBGene00016977	akap-1	0.94
chrIII	6384736	6385046	6385355	6380772	6381517	+	3901	downstream	protein_coding	WBGene00015810	C16A3.5	0.69
chrIII	6384736	6385046	6385355	6381634	6382996	+	2731	downstream	protein_coding	WBGene00015809	znf-622	0.69
chrIII	6384736	6385046	6385355	6383552	6389410	+	1435	PeakInsideFeature	protein_coding	WBGene00002850	let-716	0.69
chrIII	6405566	6406201	6406836	6410020	6412014	-	4816	downstream	protein_coding	WBGene00015483	C05D11.5	0.84
chrIII	6446001	6446406	6446811	6444693	6446907	-	606	PeakInsideFeature	protein_coding	WBGene00002855	let-721	0.86
chrIII	6446001	6446406	6446811	6448131	6450696	-	3007	downstream	protein_coding	WBGene00020822	T26A5.6	0.86
chrIII	6500433	6500996	6501559	6495673	6498213	+	4053	downstream	protein_coding	WBGene00044455	F23F12.13	0.9
chrIII	6500433	6500996	6501559	6498476	6500110	+	1703	downstream	protein_coding	WBGene00017752	sdz-15	0.9
chrIII	6510862	6511310	6511759	6508132	6509499	+	2494	downstream	protein_coding	WBGene00017756	F23F12.12	0.84
chrIII	6510862	6511310	6511759	6509445	6514773	-	799	PeakInsideFeature	protein_coding	WBGene00000044	acr-5	0.84
chrIII	6551756	6552900	6554044	6553627	6558587	-	3207	overlapEnd	protein_coding	WBGene00015642	C09E7.8	0.87
chrIII	6554236	6554650	6555064	6553627	6558587	-	1457	PeakInsideFeature	protein_coding	WBGene00015642	C09E7.8	0.8
chrIII	6622928	6623386	6623845	6620252	6623293	+	1613	overlapEnd	protein_coding	WBGene00015733	C13B9.2	0.75
chrIII	6624535	6625056	6625577	6620252	6623293	+	3283	downstream	protein_coding	WBGene00015733	C13B9.2	0.64
chrIII	6622928	6623386	6623845	6622700	6624972	-	450	PeakInsideFeature	protein_coding	WBGene00015734	copd-1	0.75
chrIII	6624535	6625056	6625577	6622700	6624972	-	1220	overlapStart	protein_coding	WBGene00015734	copd-1	0.64
chrIII	6727480	6728188	6728896	6723389	6725724	+	3631	downstream	protein_coding	WBGene00018131	F37A4.1	0.8
chrIII	6727480	6728188	6728896	6725789	6728059	+	1264	overlapEnd	protein_coding	WBGene00022420	wdr-4	0.8
chrIII	6727480	6728188	6728896	6727998	6730285	-	953	overlapEnd	protein_coding	WBGene00044452	Y102E9.5	0.8
chrIII	6780105	6780511	6780917	6746308	6794764	+	9975	PeakInsideFeature	protein_coding	WBGene00000998	dig-1	0.65
chrIII	6980866	6981609	6982352	6979884	6981785	+	774	overlapEnd	protein_coding	WBGene00000443	ceh-20	0.77
chrIII	6980866	6981609	6982352	6982081	6983062	+	962	overlapStart	protein_coding	WBGene00017952	F31E3.6	0.77
chrIII	6993714	6994420	6995126	6990168	7002310	+	1819	PeakInsideFeature	protein_coding	WBGene00004182	prk-1	0.69
chrIII	7072359	7072707	7073055	7069063	7069732	+	3309	downstream	protein_coding	WBGene00045190	R01H2.8	0.74
chrIII	7072359	7072707	7073055	7070281	7070885	+	2124	downstream	protein_coding	WBGene00022733	tmem-17	0.74
chrIII	7072359	7072707	7073055	7070890	7072552	-	986	overlapStart	protein_coding	WBGene00003022	lin-37	0.74
chrIII	7072359	7072707	7073055	7072613	7073851	-	525	overlapEnd	protein_coding	WBGene00022734	ZK418.5	0.74
chrIII	7072359	7072707	7073055	7074249	7076486	-	2660	downstream	protein_coding	WBGene00220259	ZK418.13	0.74
chrIII	7072359	7072707	7073055	7076572	7078837	-	4997	downstream	protein_coding	WBGene00022735	ZK418.6	0.74
chrIII	7108350	7108724	7109099	7108313	7109769	+	317	PeakInsideFeature	protein_coding	WBGene00003845	odd-1	0.76
chrIII	7108350	7108724	7109099	7110302	7111893	-	2373	downstream	protein_coding	WBGene00015103	B0280.7	0.76
chrIII	7156375	7157328	7158282	7156026	7158809	-	89	PeakInsideFeature	protein_coding	WBGene00019401	nuo-4	0.84
chrIII	7156375	7157328	7158282	7158912	7161155	-	2705	downstream	protein_coding	WBGene00004390	rnp-7	0.84
chrIII	7156375	7157328	7158282	7161160	7162115	-	4309	downstream	protein_coding	WBGene00019402	syf-2	0.84
chrIII	7230545	7230886	7231227	7230054	7230941	-	388	overlapStart	protein_coding	WBGene00020113	R151.10	0.57
chrIII	7230545	7230886	7231227	7231039	7232882	-	1074	overlapEnd	protein_coding	WBGene00000080	adr-2	0.57
chrIII	7230545	7230886	7231227	7232926	7234202	-	2678	downstream	protein_coding	WBGene00020636	T20H4.5	0.57
chrIII	7278538	7279211	7279884	7277599	7281199	+	188	PeakInsideFeature	protein_coding	WBGene00015165	B0361.11	0.67
chrIII	7335303	7335945	7336587	7336587	7338765	+	1731	upstream	protein_coding	WBGene00001748	gsp-2	0.86
chrIII	7525636	7526524	7527411	7521463	7524870	+	3357	downstream	protein_coding	WBGene00002986	lig-4	0.6
chrIII	7654278	7655094	7655911	7650553	7656032	-	1801	PeakInsideFeature	protein_coding	WBGene00001470	baz-2	0.98
chrIII	7654278	7655094	7655911	7656719	7657171	+	1851	upstream	protein_coding	WBGene00194729	ZK783.7	0.98
chrIII	7717309	7717863	7718417	7712309	7717314	+	3051	overlapEnd	protein_coding	WBGene00015386	C03B8.3	0.76
chrIII	7720868	7721349	7721830	7719729	7738105	+	7568	PeakInsideFeature	protein_coding	WBGene00003559	ncl-1	1.2
chrIII	7775825	7776690	7777555	7773134	7773857	+	3194	downstream	protein_coding	WBGene00022791	ZK686.1	0.85
chrIII	7775825	7776690	7777555	7774677	7776033	-	1335	overlapStart	protein_coding	WBGene00015590	bath-15	0.85
chrIII	7775825	7776690	7777555	7776835	7783454	-	3454	overlapEnd	protein_coding	WBGene00003102	mab-5	0.85
chrIII	7781789	7782142	7782494	7776835	7783454	-	1997	PeakInsideFeature	protein_coding	WBGene00003102	mab-5	0.61
chrIII	7831658	7832218	7832777	7829411	7832494	+	1265	overlapEnd	protein_coding	WBGene00022785	kcmf-1	0.9
chrIII	7879601	7880430	7881258	7873781	7877194	+	4942	downstream	protein_coding	WBGene00015332	tyr-1	1.02
chrIII	7879601	7880430	7881258	7881113	7883000	-	1626	overlapEnd	protein_coding	WBGene00022803	ZK688.9	1.02
chrIII	7879601	7880430	7881258	7883574	7884963	-	3838	downstream	protein_coding	WBGene00044762	ZK688.11	1.02
chrIII	8022171	8022828	8023485	8022463	8025195	+	1001	overlapStart	protein_coding	WBGene00018407	F44B9.2	0.85
chrIII	8022171	8022828	8023485	8025185	8028042	-	3785	downstream	protein_coding	WBGene00004125	mdt-30	0.85
chrIII	8107877	8108364	8108851	8108790	8111213	+	1637	overlapStart	protein_coding	WBGene00015753	C14B9.3	0.82
chrIII	8136976	8137322	8137667	8133665	8136649	+	2165	downstream	protein_coding	WBGene00015752	C14B9.2	1.03
chrIII	8136976	8137322	8137667	8138077	8139631	+	1532	upstream	protein_coding	WBGene00002011	hsp-12.2	1.03
chrIII	8136976	8137322	8137667	8139621	8144629	-	4803	downstream	protein_coding	WBGene00015754	C14B9.8	1.03
chrIII	8155731	8156529	8157327	8148963	8154628	+	4733	downstream	protein_coding	WBGene00017042	D2007.2	0.77
chrIII	8155731	8156529	8157327	8155466	8156080	+	756	overlapEnd	protein_coding	WBGene00017041	D2007.1	0.77
chrIII	8155731	8156529	8157327	8155947	8158190	-	539	overlapEnd	protein_coding	WBGene00017045	atg-13	0.77
chrIII	8155731	8156529	8157327	8159156	8161338	-	3718	downstream	protein_coding	WBGene00086546	cil-1	0.77
chrIII	8203915	8204486	8205058	8203054	8205181	+	368	PeakInsideFeature	protein_coding	WBGene00004899	snb-5	0.75
chrIII	8203915	8204486	8205058	8205124	8209875	-	3013	downstream	protein_coding	WBGene00016242	C30A5.10	0.75
chrIII	8241873	8242266	8242658	8240872	8243029	-	315	PeakInsideFeature	protein_coding	WBGene00015352	C02F5.12	0.76
chrIII	8241873	8242266	8242658	8243122	8244092	-	1341	downstream	protein_coding	WBGene00003952	pbs-6	0.76
chrIII	8355482	8356230	8356977	8356887	8358327	-	1377	overlapEnd	protein_coding	WBGene00019881	R05D3.8	0.69
chrIII	8539350	8539618	8539887	8535131	8542748	+	678	PeakInsideFeature	protein_coding	WBGene00006614	trp-1	0.56
chrIII	8539350	8539618	8539887	8542882	8545615	-	4630	downstream	protein_coding	WBGene00022506	ZC21.6	0.56
chrIII	8555276	8556210	8557144	8552165	8553842	+	3206	downstream	protein_coding	WBGene00043097	C02D5.4	0.86
chrIII	8555276	8556210	8557144	8554772	8555744	+	952	overlapEnd	protein_coding	WBGene00015337	gsto-2	0.86
chrIII	8697549	8697980	8698410	8693622	8699521	+	1408	PeakInsideFeature	protein_coding	WBGene00015128	B0303.7	1.16
chrIII	8697549	8697980	8698410	8699480	8700339	-	1929	downstream	protein_coding	WBGene00015129	sdz-1	1.16
chrIII	8752630	8753196	8753761	8749680	8757089	+	188	PeakInsideFeature	protein_coding	WBGene00004856	sma-2	1.04
chrIII	8752630	8753196	8753761	8752095	8754750	-	226	PeakInsideFeature	protein_coding	WBGene00022722	tomm-70	1.04
chrIII	8897940	8898168	8898397	8893764	8894691	+	3940	downstream	protein_coding	WBGene00014024	ZK637.4	0.79
chrIII	8897940	8898168	8898397	8895082	8896654	+	2300	downstream	protein_coding	WBGene00014025	asna-1	0.79
chrIII	8897940	8898168	8898397	8900237	8904131	-	4016	downstream	protein_coding	WBGene00002998	lin-9	0.79
chrIII	8953670	8954722	8955773	8952886	8956196	-	181	PeakInsideFeature	protein_coding	WBGene00014036	ZK643.5	0.84
chrIII	8953670	8954722	8955773	8957701	8960764	-	4510	downstream	protein_coding	WBGene00014037	ZK643.6	0.84
chrIII	9037098	9037460	9037821	9037958	9038566	+	802	upstream	protein_coding	WBGene00194871	R107.9	0.68
chrIII	9037098	9037460	9037821	9038779	9043300	-	3579	downstream	protein_coding	WBGene00003518	nac-2	0.68
chrIII	9051881	9052372	9052862	9051596	9053790	-	321	PeakInsideFeature	protein_coding	WBGene00011300	R107.5	0.84
chrIII	9121597	9122426	9123254	9119556	9125162	+	67	PeakInsideFeature	protein_coding	WBGene00000425	ced-11	0.84
chrIII	9168715	9168916	9169116	9163068	9168196	+	3284	downstream	protein_coding	WBGene00000960	dgk-3	0.62
chrIII	9168715	9168916	9169116	9168073	9172802	-	1521	PeakInsideFeature	protein_coding	WBGene00002081	ina-1	0.62
chrIII	9170128	9170664	9171199	9168073	9172802	-	226	PeakInsideFeature	protein_coding	WBGene00002081	ina-1	0.73
chrIII	9443843	9444484	9445126	9439699	9440948	+	4160	downstream	protein_coding	WBGene00010035	F54C8.1	0.98
chrIII	9443843	9444484	9445126	9441557	9443634	-	1888	upstream	protein_coding	WBGene00010037	F54C8.4	0.98
chrIII	9443843	9444484	9445126	9443816	9449931	-	2389	PeakInsideFeature	protein_coding	WBGene00010039	F54C8.6	0.98
chrIII	9464114	9464194	9464273	9456608	9463007	+	4386	downstream	protein_coding	WBGene00004980	spk-1	0.67
chrIII	9464114	9464194	9464273	9462978	9465965	-	277	PeakInsideFeature	protein_coding	WBGene00007186	B0464.6	0.67
chrIII	9604085	9604646	9605206	9603003	9608750	-	1230	PeakInsideFeature	protein_coding	WBGene00010228	clec-161	0.63
chrIII	9662745	9663697	9664649	9663290	9667641	-	1768	overlapEnd	protein_coding	WBGene00007405	C07A9.9	0.7
chrIII	10123530	10123956	10124383	10120781	10122925	+	2103	downstream	protein_coding	WBGene00044072	ham-3	0.71
chrIII	10209115	10209760	10210404	10203821	10209704	+	2997	overlapEnd	protein_coding	WBGene00011867	chc-1	0.64
chrIII	10209115	10209760	10210404	10209840	10211093	+	706	overlapStart	protein_coding	WBGene00011871	T20G5.9	0.64
chrIII	10209115	10209760	10210404	10211002	10211946	-	1714	downstream	protein_coding	WBGene00011872	blos-1	0.64
chrIII	10255671	10256142	10256613	10249111	10254709	+	4232	downstream	protein_coding	WBGene00000768	cor-1	1.11
chrIII	10255671	10256142	10256613	10254818	10257221	+	122	PeakInsideFeature	protein_coding	WBGene00010972	R01H10.4	1.11
chrIII	10255671	10256142	10256613	10257173	10258741	-	1815	downstream	protein_coding	WBGene00010973	rip-1	1.11
chrIII	10255671	10256142	10256613	10258831	10261782	-	4164	downstream	protein_coding	WBGene00010974	bbs-5	1.11
chrIII	10303844	10304291	10304738	10300378	10303423	+	2390	downstream	protein_coding	WBGene00011556	vglu-3	0.81
chrIII	10303844	10304291	10304738	10303368	10306197	-	491	PeakInsideFeature	protein_coding	WBGene00011554	T07A5.1	0.81
chrIII	10303844	10304291	10304738	10306286	10311116	-	4410	downstream	protein_coding	WBGene00045475	T07A5.7	0.81
chrIII	10311893	10312785	10313677	10314523	10318162	-	3557	downstream	protein_coding	WBGene00006785	unc-50	0.68
chrIII	10369956	10370476	10370995	10364956	10373234	+	1381	PeakInsideFeature	protein_coding	WBGene00008018	tbc-8	0.87
chrIII	10516574	10517054	10517533	10507058	10518596	+	4227	PeakInsideFeature	protein_coding	WBGene00009654	sly-1	0.95
chrIII	10746916	10747675	10748434	10742810	10746675	+	2932	downstream	protein_coding	WBGene00004361	rib-2	0.73
chrIII	10746916	10747675	10748434	10746581	10747728	-	520	overlapStart	protein_coding	WBGene00004302	ran-1	0.73
chrIII	10746916	10747675	10748434	10748429	10750080	+	1579	overlapStart	protein_coding	WBGene00010478	K01G5.5	0.73
chrIII	10793039	10793432	10793824	10794349	10796369	+	1927	upstream	protein_coding	WBGene00012661	clec-163	0.62
chrIII	10811381	10811738	10812095	10805925	10811001	+	3275	downstream	protein_coding	WBGene00002219	klp-7	0.7
chrIII	10811381	10811738	10812095	10811906	10816850	-	2640	overlapEnd	protein_coding	WBGene00004736	sca-1	0.7
chrIII	10892588	10892978	10893367	10881766	10893696	+	5247	PeakInsideFeature	protein_coding	WBGene00008081	athp-1	0.94
chrIII	11171463	11172549	11173635	11170890	11195201	-	10496	PeakInsideFeature	protein_coding	WBGene00006604	tra-1	0.87
chrIII	11872164	11872562	11872959	11871252	11878803	-	2465	PeakInsideFeature	protein_coding	WBGene00013227	Y56A3A.6	0.6
chrIII	12335427	12335481	12335535	12333745	12345384	+	4083	PeakInsideFeature	protein_coding	WBGene00006986	zip-1	0.89
chrIII	12355798	12356266	12356735	12351642	12354914	+	2988	downstream	protein_coding	WBGene00013561	Y75B8A.31	0.65
chrIII	12355798	12356266	12356735	12354898	12358561	-	463	PeakInsideFeature	protein_coding	WBGene00013562	Y75B8A.32	0.65
chrIII	12502481	12502856	12503230	12496538	12499347	+	4913	downstream	protein_coding	WBGene00013729	Y111B2A.3	0.69
chrIII	12502481	12502856	12503230	12499557	12528052	+	10948	PeakInsideFeature	protein_coding	WBGene00013730	sql-1	0.69
chrIII	12866217	12866563	12866909	12856830	12870297	-	2999	PeakInsideFeature	protein_coding	WBGene00012548	Y37D8A.6	0.92
chrIII	12866217	12866563	12866909	12864948	12867619	+	279	PeakInsideFeature	protein_coding	WBGene00012549	Y37D8A.8	0.92
chrIII	12936423	12937144	12937866	12934717	12942288	+	1358	PeakInsideFeature	protein_coding	WBGene00012559	epg-3	0.59
chrIII	13072739	13073622	13074505	13070756	13074305	+	1091	overlapEnd	protein_coding	WBGene00012717	Y39E4B.6	1.14
chrIII	13261737	13262146	13262554	13256878	13262905	+	2254	PeakInsideFeature	protein_coding	WBGene00010139	F56A8.3	0.67
chrIII	13409865	13410780	13411694	13405804	13409292	+	3232	downstream	protein_coding	WBGene00003520	nas-1	0.58
chrIII	13409865	13410780	13411694	13409798	13423534	+	5886	PeakInsideFeature	protein_coding	WBGene00009730	myo-6	0.58
chrIII	13437954	13438290	13438626	13435771	13436943	-	1933	upstream	protein_coding	WBGene00009735	F45G2.9	0.82
chrIII	13437954	13438290	13438626	13437054	13439544	-	9	PeakInsideFeature	protein_coding	WBGene00009736	ciao-2B	0.82
chrIII	13522921	13523378	13523835	13514941	13524121	-	3847	PeakInsideFeature	protein_coding	WBGene00004075	pod-1	0.98
chrIII	13672425	13672900	13673375	13673280	13674739	+	1109	overlapStart	protein_coding	WBGene00000179	aqp-11	1.12
chrIII	13705828	13706590	13707353	13701991	13724404	+	6607	PeakInsideFeature	protein_coding	WBGene00003048	lit-1	0.89
chrIII	13775810	13776222	13776633	13771513	13773345	+	3793	downstream	protein_coding	WBGene00003967	pdr-1	0.66
chrIII	13775810	13776222	13776633	13773176	13778908	+	180	PeakInsideFeature	protein_coding	WBGene00007025	mdt-29	0.66
chrIII	13777670	13778021	13778372	13773176	13778908	+	1979	PeakInsideFeature	protein_coding	WBGene00007025	mdt-29	0.78
chrIV	269890	270772	271654	266448	268322	+	3387	downstream	protein_coding	WBGene00020651	T21D12.12	0.7
chrIV	269890	270772	271654	269407	272099	+	19	PeakInsideFeature	protein_coding	WBGene00020650	T21D12.11	0.7
chrIV	269890	270772	271654	272280	273399	-	2067	downstream	protein_coding	WBGene00005487	srh-282	0.7
chrIV	350060	350136	350213	339808	359293	+	585	PeakInsideFeature	protein_coding	WBGene00017576	cdh-8	0.67
chrIV	390875	391268	391661	386699	387949	+	3944	downstream	protein_coding	WBGene00044789	T07A9.14	0.67
chrIV	390875	391268	391661	388084	388716	+	2868	downstream	protein_coding	WBGene00020300	ssna-1	0.67
chrIV	390875	391268	391661	388686	390468	-	1691	upstream	protein_coding	WBGene00001338	ears-2	0.67
chrIV	390875	391268	391661	390560	393158	+	591	PeakInsideFeature	protein_coding	WBGene00020298	T07A9.10	0.67
chrIV	390875	391268	391661	393156	393546	-	2083	downstream	protein_coding	WBGene00045249	T07A9.15	0.67
chrIV	408140	408854	409568	405621	410035	-	1026	PeakInsideFeature	protein_coding	WBGene00002187	kgb-1	0.79
chrIV	580728	581190	581652	572769	583577	+	3017	PeakInsideFeature	protein_coding	WBGene00001579	gex-2	0.78
chrIV	580728	581190	581652	580246	582230	-	48	PeakInsideFeature	protein_coding	WBGene00018926	F56A11.6	0.78
chrIV	580728	581190	581652	583840	587829	-	4644	downstream	protein_coding	WBGene00189987	C18H7.12	0.78
chrIV	660868	661349	661830	655390	658626	+	4341	downstream	protein_coding	WBGene00019664	K11H12.8	0.71
chrIV	751126	751920	752714	736747	753316	+	6888	PeakInsideFeature	protein_coding	WBGene00021948	kvs-5	0.76
chrIV	933573	934348	935124	924882	939736	+	2039	PeakInsideFeature	protein_coding	WBGene00019069	lgc-30	0.65
chrIV	933573	934348	935124	930410	935825	-	1230	PeakInsideFeature	protein_coding	WBGene00019067	F58H7.1	0.65
chrIV	1113912	1114417	1114922	1111462	1113738	-	1817	upstream	protein_coding	WBGene00005905	srx-14	0.71
chrIV	1113912	1114417	1114922	1114697	1118666	-	2264	overlapEnd	protein_coding	WBGene00005904	srx-13	0.71
chrIV	1193857	1194255	1194653	1187802	1192978	+	3865	downstream	protein_coding	WBGene00007020	mdt-20	0.68
chrIV	1193857	1194255	1194653	1193065	1201901	+	3228	PeakInsideFeature	protein_coding	WBGene00022427	spl-3	0.68
chrIV	1302801	1302956	1303112	1297222	1309650	-	480	PeakInsideFeature	protein_coding	WBGene00018776	ddx-46	0.58
chrIV	1625488	1625853	1626218	1620094	1623753	+	3929	downstream	protein_coding	WBGene00003682	nhr-92	0.72
chrIV	1625488	1625853	1626218	1624029	1626705	+	486	PeakInsideFeature	protein_coding	WBGene00003677	nhr-87	0.72
chrIV	1712525	1713006	1713486	1710265	1711127	+	2310	downstream	protein_coding	WBGene00019537	K08D12.3	0.76
chrIV	1712525	1713006	1713486	1711262	1714897	+	73	PeakInsideFeature	protein_coding	WBGene00019536	rpi-2	0.76
chrIV	1759140	1759794	1760448	1751701	1761570	-	3158	PeakInsideFeature	protein_coding	WBGene00021509	Y41D4A.7	0.63
chrIV	1831651	1831872	1832093	1824481	1834247	+	2508	PeakInsideFeature	protein_coding	WBGene00000553	cmk-1	0.66
chrIV	2058427	2059230	2060033	2051495	2057079	+	4943	downstream	protein_coding	WBGene00044467	R05C11.4	0.67
chrIV	2058427	2059230	2060033	2057378	2059111	-	985	overlapStart	protein_coding	WBGene00019874	R05C11.2	0.67
chrIV	2704930	2705596	2706262	2704741	2707238	-	393	PeakInsideFeature	protein_coding	WBGene00006705	ubc-8	0.63
chrIV	2704930	2705596	2706262	2710121	2710666	-	4797	downstream	protein_coding	WBGene00022382	Y94H6A.10	0.63
chrIV	2823022	2823118	2823215	2820708	2823542	+	993	PeakInsideFeature	protein_coding	WBGene00023484	Y54G2A.37	0.64
chrIV	2916490	2916524	2916558	2919827	2922243	-	4511	downstream	protein_coding	WBGene00021887	fbxc-45	0.64
chrIV	3046351	3046442	3046532	3032713	3050104	-	5033	PeakInsideFeature	protein_coding	WBGene00022069	eel-1	0.61
chrIV	3056876	3057609	3058342	3053728	3062053	+	281	PeakInsideFeature	protein_coding	WBGene00022067	ivph-3	0.57
chrIV	3388138	3388568	3388997	3385910	3386901	+	2162	downstream	protein_coding	WBGene00015248	mai-2	1.16
chrIV	3388138	3388568	3388997	3387980	3390099	-	471	PeakInsideFeature	protein_coding	WBGene00015252	B0546.5	1.16
chrIV	3554718	3555184	3555650	3551090	3557431	-	923	PeakInsideFeature	protein_coding	WBGene00003889	osm-9	0.74
chrIV	3842203	3842996	3843788	3839720	3841628	+	2322	downstream	protein_coding	WBGene00017906	F28F9.2	0.61
chrIV	4019609	4020230	4020850	4014793	4034951	-	4642	PeakInsideFeature	protein_coding	WBGene00020930	hlh-30	0.66
chrIV	4039274	4040023	4040772	4040284	4041544	+	891	overlapStart	protein_coding	WBGene00018065	F35F11.2	1.05
chrIV	4072018	4072397	4072776	4068780	4069548	+	3233	downstream	protein_coding	WBGene00020979	fbxb-55	0.76
chrIV	4072018	4072397	4072776	4072382	4074710	-	1149	overlapEnd	protein_coding	WBGene00020983	W03D2.9	0.76
chrIV	4217716	4218154	4218592	4219271	4220083	-	1523	downstream	protein_coding	WBGene00235371	F30B5.11	1.06
chrIV	4370710	4371116	4371521	4360837	4386531	+	2568	PeakInsideFeature	protein_coding	WBGene00018898	F55F10.1	0.67
chrIV	4401915	4402274	4402632	4394410	4415623	+	2742	PeakInsideFeature	protein_coding	WBGene00021281	ell-1	0.85
chrIV	4401915	4402274	4402632	4404938	4405171	-	2780	downstream	protein_coding	WBGene00021285	Y24D9A.7	0.85
chrIV	4503839	4504964	4506089	4488929	4506748	-	7125	PeakInsideFeature	protein_coding	WBGene00022675	gbb-2	0.92
chrIV	4503839	4504964	4506089	4508496	4511309	-	4938	downstream	protein_coding	WBGene00022677	rfth-1	0.92
chrIV	4600623	4601008	4601393	4597124	4599219	+	2836	downstream	protein_coding	WBGene00017593	F19C7.3	0.94
chrIV	4600623	4601008	4601393	4599954	4602778	+	358	PeakInsideFeature	protein_coding	WBGene00017592	F19C7.2	0.94
chrIV	4612381	4612820	4613258	4610575	4638095	-	11515	PeakInsideFeature	protein_coding	WBGene00017597	F19C7.8	0.73
chrIV	4710509	4711076	4711642	4710861	4712624	-	666	overlapEnd	protein_coding	WBGene00006968	yars-2	0.69
chrIV	4710509	4711076	4711642	4712825	4715807	-	3240	downstream	protein_coding	WBGene00019544	miro-1	0.69
chrIV	4806325	4806799	4807273	4806697	4807319	-	209	overlapEnd	protein_coding	WBGene00044483	H06H21.11	0.78
chrIV	4806325	4806799	4807273	4807426	4809497	-	1662	downstream	protein_coding	WBGene00019163	ubxn-6	0.78
chrIV	4806325	4806799	4807273	4808352	4809974	-	2364	downstream	protein_coding	WBGene00302995	H06H21.37	0.78
chrIV	5180237	5180526	5180816	5173332	5183746	+	1987	PeakInsideFeature	protein_coding	WBGene00002247	lam-1	0.63
chrIV	5350966	5351736	5352506	5351411	5353464	-	701	overlapEnd	protein_coding	WBGene00021161	Y4C6B.7	1.1
chrIV	5655815	5656516	5657218	5651039	5660384	-	804	PeakInsideFeature	protein_coding	WBGene00004804	skn-1	0.96
chrIV	5655815	5656516	5657218	5653949	5655003	+	2040	downstream	protein_coding	WBGene00020585	clec-178	0.96
chrIV	5662802	5663326	5663849	5661141	5664425	-	543	PeakInsideFeature	protein_coding	WBGene00000247	bec-1	0.7
chrIV	5752503	5752858	5753214	5747363	5757862	-	245	PeakInsideFeature	protein_coding	WBGene00003636	nhr-46	0.59
chrIV	5840952	5841256	5841560	5839478	5844002	+	484	PeakInsideFeature	protein_coding	WBGene00015539	C06E7.2	0.72
chrIV	5840952	5841256	5841560	5844061	5846369	-	3959	downstream	protein_coding	WBGene00015540	sams-4	0.72
chrIV	5978137	5979156	5980174	5975557	6004857	+	11051	PeakInsideFeature	protein_coding	WBGene00006780	unc-44	0.81
chrIV	5984153	5984986	5985820	5975557	6004857	+	5221	PeakInsideFeature	protein_coding	WBGene00006780	unc-44	0.79
chrIV	6106813	6107737	6108661	6095407	6110655	+	4706	PeakInsideFeature	protein_coding	WBGene00002245	lag-1	0.87
chrIV	6106813	6107737	6108661	6110647	6112391	-	3782	downstream	protein_coding	WBGene00019750	M03D4.3	0.87
chrIV	6121617	6121920	6122223	6118215	6121777	+	1924	overlapEnd	protein_coding	WBGene00006974	zen-4	0.65
chrIV	6121617	6121920	6122223	6121773	6127302	-	2617	overlapEnd	protein_coding	WBGene00019751	M03D4.4	0.65
chrIV	6125187	6125801	6126415	6121773	6127302	-	1263	PeakInsideFeature	protein_coding	WBGene00019751	M03D4.4	1.17
chrIV	6155175	6155492	6155808	6151813	6154677	+	2247	downstream	protein_coding	WBGene00015701	C11D2.3	0.72
chrIV	6155175	6155492	6155808	6154558	6155396	-	515	overlapStart	protein_coding	WBGene00015703	C11D2.7	0.72
chrIV	6155175	6155492	6155808	6155492	6156960	-	734	overlapEnd	protein_coding	WBGene00015702	C11D2.4	0.72
chrIV	6368677	6369716	6370756	6361968	6369018	+	4223	overlapEnd	protein_coding	WBGene00045250	Y73B6BL.47	0.83
chrIV	6368677	6369716	6370756	6362395	6373093	-	1972	PeakInsideFeature	protein_coding	WBGene00004881	smg-3	0.83
chrIV	6368677	6369716	6370756	6365345	6368903	+	2592	overlapEnd	protein_coding	WBGene00194832	Y73B6BL.270	0.83
chrIV	6438050	6438502	6438955	6438204	6440032	+	616	overlapStart	protein_coding	WBGene00043067	dlc-5	0.88
chrIV	6569645	6570366	6571088	6565377	6572338	-	1508	PeakInsideFeature	protein_coding	WBGene00016611	bicd-1	0.62
chrIV	6602170	6602554	6602939	6598218	6598592	+	4149	downstream	protein_coding	WBGene00018167	nspb-4	0.73
chrIV	6602170	6602554	6602939	6599040	6599610	+	3229	downstream	protein_coding	WBGene00018166	nspb-5	0.73
chrIV	6602170	6602554	6602939	6599747	6600530	+	2415	downstream	protein_coding	WBGene00018165	F38A5.8	0.73
chrIV	6602170	6602554	6602939	6601674	6602443	+	495	overlapEnd	protein_coding	WBGene00018164	sup-36	0.73
chrIV	6602170	6602554	6602939	6602676	6603977	+	772	overlapStart	protein_coding	WBGene00017481	F15B10.3	0.73
chrIV	6602170	6602554	6602939	6603998	6606188	-	2539	downstream	protein_coding	WBGene00017480	nstp-2	0.73
chrIV	6645697	6645910	6646124	6640180	6645200	+	3220	downstream	protein_coding	WBGene00015280	C01B10.6	0.78
chrIV	6645697	6645910	6646124	6646312	6646972	+	732	upstream	protein_coding	WBGene00001858	hil-7	0.78
chrIV	6649293	6649976	6650658	6646312	6646972	+	3334	downstream	protein_coding	WBGene00001858	hil-7	0.78
chrIV	6822779	6823067	6823355	6818703	6820575	+	3428	downstream	protein_coding	WBGene00015933	C17H12.8	0.56
chrIV	6822779	6823067	6823355	6821065	6822506	-	1281	upstream	protein_coding	WBGene00015932	C17H12.6	0.56
chrIV	6930381	6930674	6930967	6928928	6937648	-	2614	PeakInsideFeature	protein_coding	WBGene00020689	npr-12	0.86
chrIV	6959285	6960100	6960916	6957641	6963719	+	580	PeakInsideFeature	protein_coding	WBGene00002178	jnk-1	0.85
chrIV	6959285	6960100	6960916	6963716	6964608	-	4062	downstream	protein_coding	WBGene00015202	B0478.3	0.85
chrIV	7169978	7170642	7171305	7166783	7167930	+	3285	downstream	protein_coding	WBGene00206380	C42D4.18	0.89
chrIV	7169978	7170642	7171305	7168710	7169255	+	1659	downstream	protein_coding	WBGene00004822	skr-16	0.89
chrIV	7169978	7170642	7171305	7169931	7171322	-	15	PeakInsideFeature	protein_coding	WBGene00006251	str-220	0.89
chrIV	7320526	7320974	7321422	7320734	7326663	-	2724	overlapEnd	protein_coding	WBGene00018350	ifo-1	1.02
chrIV	7410187	7410732	7411276	7405582	7418740	+	1429	PeakInsideFeature	protein_coding	WBGene00001187	egl-19	1.01
chrIV	7438306	7439052	7439798	7424498	7444664	+	4471	PeakInsideFeature	protein_coding	WBGene00006814	unc-82	0.96
chrIV	7562041	7562286	7562530	7556816	7558761	+	4497	downstream	protein_coding	WBGene00018635	nprl-2	0.67
chrIV	7562041	7562286	7562530	7562190	7563950	-	784	overlapEnd	protein_coding	WBGene00043068	F32E10.9	0.67
chrIV	7652327	7652736	7653145	7646320	7654262	-	2445	PeakInsideFeature	protein_coding	WBGene00001584	nrde-4	0.59
chrIV	7652327	7652736	7653145	7651459	7654295	+	141	PeakInsideFeature	protein_coding	WBGene00018473	cima-1	0.59
chrIV	7668120	7668534	7668947	7664157	7672972	-	30	PeakInsideFeature	protein_coding	WBGene00015620	C08G9.2	0.64
chrIV	7817706	7818594	7819481	7818251	7821195	+	1129	overlapStart	protein_coding	WBGene00004363	ric-3	0.79
chrIV	7817706	7818594	7819481	7821664	7822624	-	3550	downstream	protein_coding	WBGene00020497	T14A8.2	0.79
chrIV	8126259	8126534	8126808	8122649	8127324	+	1547	PeakInsideFeature	protein_coding	WBGene00018358	erp-44.3	1.07
chrIV	8126259	8126534	8126808	8127202	8129000	+	1567	upstream	protein_coding	WBGene00249817	ceph-41	1.07
chrIV	8126259	8126534	8126808	8128940	8130231	-	3051	downstream	protein_coding	WBGene00018361	F42G8.10	1.07
chrIV	8187181	8187594	8188006	8176482	8188882	+	4912	PeakInsideFeature	protein_coding	WBGene00003961	pct-1	0.74
chrIV	8286035	8286115	8286195	8285175	8286476	-	289	PeakInsideFeature	protein_coding	WBGene00019509	K07H8.9	0.61
chrIV	8286035	8286115	8286195	8286587	8289530	-	1943	downstream	protein_coding	WBGene00019510	nucl-1	0.61
chrIV	8295990	8296460	8296931	8291532	8294592	+	3398	downstream	protein_coding	WBGene00019504	K07H8.2	1.15
chrIV	8295990	8296460	8296931	8294690	8297283	+	473	PeakInsideFeature	protein_coding	WBGene00019503	tbce-1	1.15
chrIV	8362655	8363080	8363505	8361117	8363426	+	808	overlapEnd	protein_coding	WBGene00005019	sqv-1	0.91
chrIV	8362655	8363080	8363505	8363463	8366376	+	1839	overlapStart	protein_coding	WBGene00017079	D2096.12	0.91
chrIV	8375202	8376472	8377742	8375722	8377630	-	204	FeatureInsidePeak	protein_coding	WBGene00017074	D2096.7	0.74
chrIV	8375202	8376472	8377742	8377705	8379319	-	2040	overlapEnd	protein_coding	WBGene00017075	nap-1	0.74
chrIV	8448803	8449219	8449635	8447204	8449174	+	1030	overlapEnd	protein_coding	WBGene00020138	T01B11.1	0.91
chrIV	8448803	8449219	8449635	8449353	8451759	-	1337	overlapEnd	protein_coding	WBGene00020139	eppl-1	0.91
chrIV	8472434	8472754	8473074	8474056	8475278	+	1913	upstream	protein_coding	WBGene00016181	C28C12.11	0.79
chrIV	8504773	8505121	8505469	8501682	8502981	+	2789	downstream	protein_coding	WBGene00016177	C28C12.1	0.62
chrIV	8504773	8505121	8505469	8503492	8510548	-	1899	PeakInsideFeature	protein_coding	WBGene00006450	tag-77	0.62
chrIV	8513639	8514358	8515077	8511284	8513469	+	1981	downstream	protein_coding	WBGene00003224	mes-6	0.72
chrIV	8513639	8514358	8515077	8512979	8513947	+	895	overlapEnd	protein_coding	WBGene00044001	C09G4.4	0.72
chrIV	8513639	8514358	8515077	8513919	8514725	+	36	FeatureInsidePeak	protein_coding	WBGene00001051	cks-1	0.72
chrIV	8527318	8527989	8528660	8520894	8538187	+	1551	PeakInsideFeature	protein_coding	WBGene00015650	pkg-2	0.78
chrIV	8785632	8785970	8786309	8783270	8785277	-	1696	upstream	protein_coding	WBGene00194651	C33D9.13	0.67
chrIV	8785632	8785970	8786309	8785496	8786752	-	154	PeakInsideFeature	protein_coding	WBGene00007901	C33D9.8	0.67
chrIV	8785632	8785970	8786309	8786994	8788148	-	1601	downstream	protein_coding	WBGene00044239	C33D9.10	0.67
chrIV	8785632	8785970	8786309	8788449	8790244	-	3376	downstream	protein_coding	WBGene00005698	sru-35	0.67
chrIV	8832628	8833464	8834300	8827800	8840675	+	773	PeakInsideFeature	protein_coding	WBGene00012121	T28C6.7	0.86
chrIV	8867567	8867886	8868205	8868036	8869679	-	971	overlapEnd	protein_coding	WBGene00007493	npp-23	0.62
chrIV	8867567	8867886	8868205	8869962	8873058	-	3624	downstream	protein_coding	WBGene00007494	C09G9.3	0.62
chrIV	8881716	8882357	8882998	8881481	8882240	+	496	overlapEnd	protein_coding	WBGene00007497	C09G9.8	0.65
chrIV	8917808	8918276	8918744	8916250	8918890	-	706	PeakInsideFeature	protein_coding	WBGene00004307	rap-1	0.78
chrIV	8962557	8962973	8963389	8956489	8965534	+	1961	PeakInsideFeature	protein_coding	WBGene00008366	tpra-1	0.68
chrIV	8981268	8981724	8982181	8975526	8984579	+	1671	PeakInsideFeature	protein_coding	WBGene00008274	pdzd-8	0.74
chrIV	9019080	9019844	9020609	9016777	9019186	+	1862	overlapEnd	protein_coding	WBGene00008280	acc-2	0.96
chrIV	9019080	9019844	9020609	9019176	9020940	-	214	overlapEnd	protein_coding	WBGene00008281	C53D6.4	0.96
chrIV	9082397	9082974	9083551	9082355	9087579	+	1993	PeakInsideFeature	protein_coding	WBGene00006663	twk-8	0.75
chrIV	9098945	9099250	9099555	9096842	9099370	+	1144	overlapEnd	protein_coding	WBGene00007221	cpna-3	0.9
chrIV	9102488	9102696	9102903	9096842	9099370	+	4590	downstream	protein_coding	WBGene00007221	cpna-3	0.8
chrIV	9098945	9099250	9099555	9099242	9101592	+	1167	overlapStart	protein_coding	WBGene00007222	C01F6.2	0.9
chrIV	9102488	9102696	9102903	9099242	9101592	+	2279	downstream	protein_coding	WBGene00007222	C01F6.2	0.8
chrIV	9098945	9099250	9099555	9103897	9104121	-	4759	downstream	protein_coding	WBGene00219207	C01F6.14	0.9
chrIV	9102488	9102696	9102903	9103897	9104121	-	1313	downstream	protein_coding	WBGene00219207	C01F6.14	0.8
chrIV	9190859	9191189	9191519	9191639	9192622	-	941	downstream	protein_coding	WBGene00008113	C46C2.5	0.74
chrIV	9198363	9199078	9199794	9194824	9196076	+	3628	downstream	protein_coding	WBGene00045078	C46C2.7	0.98
chrIV	9209786	9210442	9211099	9200103	9212242	+	4269	PeakInsideFeature	protein_coding	WBGene00006941	wnk-1	0.83
chrIV	9271816	9272436	9273055	9270096	9271938	+	1419	overlapEnd	protein_coding	WBGene00012436	flh-3	0.8
chrIV	9355402	9355864	9356327	9343359	9366511	-	929	PeakInsideFeature	protein_coding	WBGene00007505	pezo-1	0.69
chrIV	9673950	9674436	9674923	9664360	9675672	-	4420	PeakInsideFeature	protein_coding	WBGene00003627	nhr-34	0.96
chrIV	9675061	9675274	9675487	9664360	9675672	-	5258	PeakInsideFeature	protein_coding	WBGene00003627	nhr-34	0.7
chrIV	9726976	9728178	9729381	9725251	9728576	+	1264	overlapEnd	protein_coding	WBGene00003728	nhr-138	0.99
chrIV	9726976	9728178	9729381	9725280	9725318	+	2879	downstream	protein_coding	WBGene00303043	C28D4.18	0.99
chrIV	9726976	9728178	9729381	9728676	9731301	+	1810	overlapStart	protein_coding	WBGene00003690	nhr-100	0.99
chrIV	9735075	9735837	9736599	9731737	9737621	-	1158	PeakInsideFeature	protein_coding	WBGene00000509	cka-1	0.98
chrIV	9735075	9735837	9736599	9739261	9740901	-	4244	downstream	protein_coding	WBGene00001607	gln-6	0.98
chrIV	9780883	9781566	9782249	9778321	9781203	+	1804	overlapEnd	protein_coding	WBGene00011746	T13F2.6	0.57
chrIV	9780883	9781566	9782249	9780955	9784789	-	1306	overlapEnd	protein_coding	WBGene00011745	sre-4	0.57
chrIV	9918034	9918762	9919489	9916524	9921967	+	483	PeakInsideFeature	protein_coding	WBGene00009133	bed-3	0.84
chrIV	9935544	9936994	9938443	9932235	9933879	+	3937	downstream	protein_coding	WBGene00009132	F25H8.2	1.18
chrIV	9935544	9936994	9938443	9933880	9934322	+	2893	downstream	protein_coding	WBGene00004974	spe-29	1.18
chrIV	9935544	9936994	9938443	9934206	9953433	-	6825	PeakInsideFeature	protein_coding	WBGene00001650	gon-1	1.18
chrIV	9940752	9941210	9941669	9934206	9953433	-	2609	PeakInsideFeature	protein_coding	WBGene00001650	gon-1	0.74
chrIV	9949420	9950262	9951105	9934206	9953433	-	6442	PeakInsideFeature	protein_coding	WBGene00001650	gon-1	0.62
chrIV	9994935	9995616	9996296	9995385	9998925	-	1539	overlapEnd	protein_coding	WBGene00008149	pyp-1	0.82
chrIV	9994935	9995616	9996296	9999160	10001848	-	4888	downstream	protein_coding	WBGene00008148	C47E12.3	0.82
chrIV	10055474	10056324	10057174	10053990	10056238	-	1210	overlapStart	protein_coding	WBGene00011425	T04B2.7	0.6
chrIV	10055474	10056324	10057174	10056591	10062849	-	3396	overlapEnd	protein_coding	WBGene00011423	ipla-7	0.6
chrIV	10139742	10141456	10143169	10138104	10139267	+	2770	downstream	protein_coding	WBGene00010680	K08F4.12	0.87
chrIV	10139742	10141456	10143169	10139380	10140243	-	1644	overlapStart	protein_coding	WBGene00001751	gst-3	0.87
chrIV	10139742	10141456	10143169	10140330	10142061	-	260	FeatureInsidePeak	protein_coding	WBGene00001750	gst-2	0.87
chrIV	10139742	10141456	10143169	10142225	10143099	+	1206	FeatureInsidePeak	protein_coding	WBGene00001752	gst-4	0.87
chrIV	10147340	10147826	10148312	10142455	10146225	+	3486	downstream	protein_coding	WBGene00000975	dhs-12	0.88
chrIV	10139742	10141456	10143169	10143357	10143740	-	2092	downstream	protein_coding	WBGene00003434	msp-38	0.87
chrIV	10147340	10147826	10148312	10146226	10146985	-	1220	upstream	protein_coding	WBGene00011777	T14G10.8	0.88
chrIV	10147340	10147826	10148312	10147097	10149038	-	241	PeakInsideFeature	protein_coding	WBGene00011776	pigs-1	0.88
chrIV	10147340	10147826	10148312	10149166	10150602	-	2058	downstream	protein_coding	WBGene00006638	tsp-12	0.88
chrIV	10306574	10307008	10307441	10310045	10310429	-	3229	downstream	protein_coding	WBGene00011177	R09E10.8	0.95
chrIV	10336176	10336518	10336860	10324254	10350217	-	717	PeakInsideFeature	protein_coding	WBGene00006779	unc-43	0.72
chrIV	10343660	10344446	10345232	10324254	10350217	-	7210	PeakInsideFeature	protein_coding	WBGene00006779	unc-43	0.75
chrIV	10363611	10364475	10365339	10360636	10363339	+	2487	downstream	protein_coding	WBGene00011238	ugt-59	1.2
chrIV	10363611	10364475	10365339	10363318	10366229	-	298	PeakInsideFeature	protein_coding	WBGene00004800	sir-2.1	1.2
chrIV	10363611	10364475	10365339	10366333	10367790	-	2586	downstream	protein_coding	WBGene00011239	pges-2	1.2
chrIV	10367272	10367500	10367727	10366333	10367790	-	438	PeakInsideFeature	protein_coding	WBGene00011239	pges-2	0.57
chrIV	10514009	10514612	10515215	10513886	10515228	-	55	PeakInsideFeature	protein_coding	WBGene00007264	C02F4.4	0.76
chrIV	10772072	10772712	10773353	10769653	10777743	+	986	PeakInsideFeature	protein_coding	WBGene00012015	T25B9.9	0.78
chrIV	10772072	10772712	10773353	10770218	10773911	-	647	PeakInsideFeature	protein_coding	WBGene00012016	inpp-1	0.78
chrIV	10991344	10992082	10992819	10987895	10989221	+	3524	downstream	protein_coding	WBGene00012795	Y43E12A.3	0.84
chrIV	10991344	10992082	10992819	10990999	10994165	+	500	PeakInsideFeature	protein_coding	WBGene00008776	F13H10.5	0.84
chrIV	11094037	11094625	11095213	11089827	11091856	+	3783	downstream	protein_coding	WBGene00010883	M7.7	0.95
chrIV	11094037	11094625	11095213	11093847	11095085	-	159	overlapStart	protein_coding	WBGene00010884	M7.8	0.95
chrIV	11094037	11094625	11095213	11096717	11097982	-	2724	downstream	protein_coding	WBGene00010887	M7.12	0.95
chrIV	11094037	11094625	11095213	11098448	11100371	-	4784	downstream	protein_coding	WBGene00006071	str-3	0.95
chrIV	11150533	11150885	11151237	11150113	11150930	+	363	overlapEnd	protein_coding	WBGene00007443	pfd-1	0.84
chrIV	11150533	11150885	11151237	11150997	11154334	+	1780	overlapStart	protein_coding	WBGene00007444	C08F8.2	0.84
chrIV	11200869	11201866	11202863	11199330	11199790	+	2306	downstream	protein_coding	WBGene00235134	R07H5.16	1.16
chrIV	11317499	11317963	11318427	11315153	11315182	+	2795	downstream	protein_coding	WBGene00303031	B0035.22	0.77
chrIV	11317499	11317963	11318427	11315207	11315877	+	2421	downstream	protein_coding	WBGene00007107	pfd-4	0.77
chrIV	11317499	11317963	11318427	11317419	11319951	+	722	PeakInsideFeature	protein_coding	WBGene00007108	gspd-1	0.77
chrIV	11337132	11337620	11338109	11337853	11338263	-	438	overlapEnd	protein_coding	WBGene00001929	his-55	0.75
chrIV	11337132	11337620	11338109	11338522	11338833	+	1057	upstream	protein_coding	WBGene00001930	his-56	0.75
chrIV	11337132	11337620	11338109	11339735	11340106	-	2300	downstream	protein_coding	WBGene00001932	his-58	0.75
chrIV	11352237	11353043	11353849	11341325	11359869	-	2446	PeakInsideFeature	protein_coding	WBGene00002223	klp-12	0.99
chrIV	11352237	11353043	11353849	11354408	11355405	+	1863	upstream	protein_coding	WBGene00011337	T01G1.2	0.99
chrIV	11358877	11359645	11360413	11354408	11355405	+	4738	downstream	protein_coding	WBGene00011337	T01G1.2	0.57
chrIV	11358877	11359645	11360413	11359864	11361509	-	1041	overlapEnd	protein_coding	WBGene00044025	T01G1.4	0.57
chrIV	11399405	11399966	11400527	11394543	11396724	+	4332	downstream	protein_coding	WBGene00006459	tag-89	1.04
chrIV	11399405	11399966	11400527	11400415	11400786	-	634	overlapEnd	protein_coding	WBGene00001940	his-66	1.04
chrIV	11399405	11399966	11400527	11401092	11401475	+	1317	upstream	protein_coding	WBGene00001939	his-65	1.04
chrIV	11404127	11404550	11404972	11401092	11401475	+	3266	downstream	protein_coding	WBGene00001939	his-65	0.73
chrIV	11399405	11399966	11400527	11401945	11403338	-	2675	downstream	protein_coding	WBGene00010353	memi-3	1.04
chrIV	11404127	11404550	11404972	11401945	11403338	-	1908	upstream	protein_coding	WBGene00010353	memi-3	0.73
chrIV	11404127	11404550	11404972	11403961	11406091	+	476	PeakInsideFeature	protein_coding	WBGene00010354	cyp-31A2	0.73
chrIV	11404127	11404550	11404972	11406451	11406861	-	2106	downstream	protein_coding	WBGene00001937	his-63	0.73
chrIV	11466902	11467741	11468580	11465411	11467513	-	1279	overlapStart	protein_coding	WBGene00007515	C10C6.7	0.63
chrIV	11466902	11467741	11468580	11469620	11469748	-	1943	downstream	protein_coding	WBGene00219489	C10C6.13	0.63
chrIV	11490436	11490886	11491337	11482662	11498174	-	468	PeakInsideFeature	protein_coding	WBGene00004892	sms-1	1.21
chrIV	11543842	11544184	11544527	11530613	11548771	-	4492	PeakInsideFeature	protein_coding	WBGene00010849	M04B2.7	0.84
chrIV	11548373	11549072	11549770	11550002	11551960	-	1909	downstream	protein_coding	WBGene00000702	col-128	0.67
chrIV	11605736	11606540	11607343	11602641	11603280	+	3579	downstream	protein_coding	WBGene00004480	rps-11	0.75
chrIV	11605736	11606540	11607343	11605254	11607565	+	130	PeakInsideFeature	protein_coding	WBGene00012496	Y24F12A.1	0.75
chrIV	11643910	11644364	11644819	11642102	11643722	+	1452	downstream	protein_coding	WBGene00014085	ZK809.1	0.89
chrIV	11643910	11644364	11644819	11644129	11646322	+	861	overlapStart	protein_coding	WBGene00004192	prx-2	0.89
chrIV	11643910	11644364	11644819	11645510	11649064	-	2923	downstream	protein_coding	WBGene00014088	ZK809.8	0.89
chrIV	11768696	11769148	11769600	11768621	11773742	-	2033	PeakInsideFeature	protein_coding	WBGene00011725	lips-5	0.65
chrIV	12120097	12120503	12120909	12114810	12121165	-	2515	PeakInsideFeature	protein_coding	WBGene00010890	ddb-1	0.7
chrIV	12120097	12120503	12120909	12121310	12122882	+	1593	upstream	protein_coding	WBGene00010891	M18.6	0.7
chrIV	12492649	12492985	12493321	12487494	12489721	+	4377	downstream	protein_coding	WBGene00005689	sru-26	0.6
chrIV	12492649	12492985	12493321	12490791	12495298	+	59	PeakInsideFeature	protein_coding	WBGene00001865	him-6	0.6
chrIV	12606982	12607613	12608244	12605695	12614724	-	2596	PeakInsideFeature	protein_coding	WBGene00013223	efa-6	0.61
chrIV	12608681	12609008	12609336	12605695	12614724	-	1201	PeakInsideFeature	protein_coding	WBGene00013223	efa-6	0.59
chrIV	12697013	12697266	12697518	12688670	12703662	+	1100	PeakInsideFeature	protein_coding	WBGene00011940	T23B5.3	0.66
chrIV	12839932	12840768	12841603	12836508	12840411	+	2308	overlapEnd	protein_coding	WBGene00010828	M02B1.3	0.92
chrIV	12875767	12876034	12876302	12872776	12875360	-	1966	upstream	protein_coding	WBGene00014132	ZK896.1	0.69
chrIV	12875767	12876034	12876302	12876950	12879645	-	2263	downstream	protein_coding	WBGene00014136	ZK896.5	0.69
chrIV	12995505	12996584	12997662	12994629	12995986	-	1276	overlapStart	protein_coding	WBGene00045198	K10D11.7	0.87
chrIV	13393969	13394594	13395220	13389146	13399053	-	494	PeakInsideFeature	protein_coding	WBGene00013379	Y62E10A.13	0.69
chrIV	13395673	13396026	13396379	13389146	13399053	-	1926	PeakInsideFeature	protein_coding	WBGene00013379	Y62E10A.13	0.79
chrIV	13395673	13396026	13396379	13399068	13400506	-	3761	downstream	protein_coding	WBGene00013380	memi-2	0.79
chrIV	13457165	13457661	13458157	13455500	13456815	+	1503	downstream	protein_coding	WBGene00012640	Y38H8A.7	0.81
chrIV	13457165	13457661	13458157	13460878	13460976	-	3266	downstream	protein_coding	WBGene00206493	Y38H8A.12	0.81
chrIV	13483180	13483599	13484018	13476932	13502856	-	6295	PeakInsideFeature	protein_coding	WBGene00012868	tbc-9	0.78
chrIV	13483180	13483599	13484018	13482769	13485515	+	543	PeakInsideFeature	protein_coding	WBGene00012635	Y38H8A.1	0.78
chrIV	13559416	13560162	13560909	13549605	13561729	-	4495	PeakInsideFeature	protein_coding	WBGene00012875	Y45F10B.13	0.66
chrIV	13566079	13566494	13566910	13561861	13574440	+	1656	PeakInsideFeature	protein_coding	WBGene00004265	qui-1	0.88
chrIV	13727177	13727760	13728342	13726930	13732829	+	2119	PeakInsideFeature	protein_coding	WBGene00008123	ent-4	0.68
chrIV	13778684	13779286	13779889	13776415	13777173	+	2492	downstream	protein_coding	WBGene00044257	Y45F10D.16	0.58
chrIV	13778684	13779286	13779889	13777865	13778809	+	949	overlapEnd	protein_coding	WBGene00004430	rpl-18	0.58
chrIV	13778684	13779286	13779889	13779096	13782396	+	1460	overlapStart	protein_coding	WBGene00001635	gly-10	0.58
chrIV	13784129	13784495	13784861	13779096	13782396	+	3749	downstream	protein_coding	WBGene00001635	gly-10	0.74
chrIV	13778684	13779286	13779889	13782383	13785645	-	4728	downstream	protein_coding	WBGene00012890	lact-9	0.58
chrIV	13784129	13784495	13784861	13782383	13785645	-	481	PeakInsideFeature	protein_coding	WBGene00012890	lact-9	0.74
chrIV	13784129	13784495	13784861	13783962	13784680	+	174	overlapEnd	protein_coding	WBGene00012885	iscu-1	0.74
chrIV	13784129	13784495	13784861	13785743	13786961	-	1857	downstream	protein_coding	WBGene00012889	icap-1	0.74
chrIV	13784129	13784495	13784861	13786945	13788731	-	3343	downstream	protein_coding	WBGene00012888	sas-6	0.74
chrIV	13904361	13904766	13905171	13905991	13913029	-	4744	downstream	protein_coding	WBGene00012535	Y37A1A.2	0.88
chrIV	13966436	13966798	13967160	13964356	13979847	-	5303	PeakInsideFeature	protein_coding	WBGene00044989	Y37A1B.17	0.96
chrIV	14057345	14057536	14057727	14051200	14056717	+	3577	downstream	protein_coding	WBGene00012538	semo-1	0.58
chrIV	14058234	14058552	14058870	14051200	14056717	+	4593	downstream	protein_coding	WBGene00012538	semo-1	0.83
chrIV	14057345	14057536	14057727	14059551	14060712	-	2595	downstream	protein_coding	WBGene00012537	Y37A1B.4	0.58
chrIV	14058234	14058552	14058870	14059551	14060712	-	1579	downstream	protein_coding	WBGene00012537	Y37A1B.4	0.83
chrIV	15478895	15479505	15480115	15473660	15477512	+	3919	downstream	protein_coding	WBGene00013531	Y73F8A.26	0.62
chrIV	15900890	15901194	15901497	15899934	15901225	-	614	overlapStart	protein_coding	WBGene00013647	Y105C5B.5	0.65
chrIV	16770345	16770687	16771029	16768522	16769786	+	1533	downstream	protein_coding	WBGene00012790	Y43D4A.4	0.6
chrIV	17010366	17010804	17011243	16995822	17014953	+	5416	PeakInsideFeature	protein_coding	WBGene00004403	rom-4	1.04
chrIV	17178172	17178439	17178706	17176477	17189805	+	4702	PeakInsideFeature	protein_coding	WBGene00016877	C52D10.3	0.63
chrIV	17178172	17178439	17178706	17182884	17183729	-	4867	downstream	protein_coding	WBGene00000711	col-138	0.63
chrIV	17253883	17254286	17254689	17250131	17254964	+	1738	PeakInsideFeature	protein_coding	WBGene00013997	ZK550.3	0.57
chrIV	17253883	17254286	17254689	17257501	17259410	-	4169	downstream	protein_coding	WBGene00013999	ZK550.5	0.57
chrV	27763	28552	29342	20818	43704	+	3709	PeakInsideFeature	protein_coding	WBGene00001177	egl-8	0.66
chrV	125699	126138	126577	124010	126718	-	774	PeakInsideFeature	protein_coding	WBGene00020999	W03F9.1	0.93
chrV	125699	126138	126577	127000	128034	-	1379	downstream	protein_coding	WBGene00021000	W03F9.2	0.93
chrV	404493	404860	405227	400021	401602	+	4048	downstream	protein_coding	WBGene00022638	scl-27	0.83
chrV	404493	404860	405227	404619	405997	+	448	overlapStart	protein_coding	WBGene00022637	nhr-252	0.83
chrV	529636	530034	530433	527902	528869	+	1648	downstream	protein_coding	WBGene00005855	srw-108	0.73
chrV	752438	753281	754124	748344	750467	+	3875	downstream	protein_coding	WBGene00005516	sri-4	1
chrV	752438	753281	754124	751326	752779	-	1228	overlapStart	protein_coding	WBGene00006288	str-262	1
chrV	752438	753281	754124	753283	755124	+	922	overlapStart	protein_coding	WBGene00005642	srp-1	1
chrV	901727	902200	902674	899304	903665	-	715	PeakInsideFeature	protein_coding	WBGene00001480	fmo-5	0.97
chrV	939126	939522	939919	939391	945244	-	2795	overlapEnd	protein_coding	WBGene00021748	Y50D4C.3	0.66
chrV	1051524	1051968	1052411	1050126	1053014	-	398	PeakInsideFeature	protein_coding	WBGene00019625	K10C9.4	1.26
chrV	1282069	1282482	1282894	1276415	1285707	-	1421	PeakInsideFeature	protein_coding	WBGene00004053	tank-1	0.57
chrV	1483106	1483558	1484009	1482042	1484124	+	475	PeakInsideFeature	protein_coding	WBGene00016513	C38C3.4	1.03
chrV	1483106	1483558	1484009	1484828	1491610	-	4661	downstream	protein_coding	WBGene00016514	C38C3.6	1.03
chrV	1575903	1576614	1577326	1567076	1585532	+	310	PeakInsideFeature	protein_coding	WBGene00000387	cdc-25.2	0.91
chrV	1797777	1798101	1798425	1794518	1797451	+	2116	downstream	protein_coding	WBGene00018110	F36H9.1	0.78
chrV	1797777	1798101	1798425	1798200	1799694	+	846	overlapStart	protein_coding	WBGene00268194	F36H9.10	0.78
chrV	1797777	1798101	1798425	1799506	1803143	-	3223	downstream	protein_coding	WBGene00018114	srt-41	0.78
chrV	2106848	2107620	2108392	2106398	2109434	-	296	PeakInsideFeature	protein_coding	WBGene00000514	ckb-4	0.85
chrV	2254120	2254548	2254975	2250540	2252591	+	2982	downstream	protein_coding	WBGene00018260	cyp-33C7	0.73
chrV	2254120	2254548	2254975	2252772	2254603	-	860	overlapStart	protein_coding	WBGene00006279	str-253	0.73
chrV	2254120	2254548	2254975	2255533	2256655	+	1546	upstream	protein_coding	WBGene00023284	F41B5.1	0.73
chrV	2254120	2254548	2254975	2257420	2259927	-	4125	downstream	protein_coding	WBGene00018265	nhr-182	0.73
chrV	2264591	2265254	2265918	2260960	2261847	+	3850	downstream	protein_coding	WBGene00202502	F41B5.12	0.74
chrV	2264591	2265254	2265918	2262489	2264634	-	1692	overlapStart	protein_coding	WBGene00018266	nhr-183	0.74
chrV	2264591	2265254	2265918	2264912	2267058	-	731	overlapEnd	protein_coding	WBGene00021163	nhr-275	0.74
chrV	2600498	2600968	2601437	2602153	2603063	-	1640	downstream	protein_coding	WBGene00018762	F53E10.6	0.64
chrV	2626923	2627356	2627790	2626166	2630091	-	772	PeakInsideFeature	protein_coding	WBGene00206511	W02H5.16	0.89
chrV	2632545	2632970	2633394	2631754	2638458	-	2136	PeakInsideFeature	protein_coding	WBGene00194896	W02H5.11	0.87
chrV	2796012	2796365	2796718	2781939	2807860	-	1465	PeakInsideFeature	protein_coding	WBGene00004130	ketn-1	1.02
chrV	2796012	2796365	2796718	2796298	2797066	+	317	overlapStart	protein_coding	WBGene00018824	F54E2.2	1.02
chrV	3049278	3049690	3050102	3045137	3052197	+	1023	PeakInsideFeature	protein_coding	WBGene00019103	F59D6.1	0.61
chrV	3252375	3252670	3252964	3247815	3249140	+	4192	downstream	protein_coding	WBGene00005596	srj-8	0.63
chrV	3252375	3252670	3252964	3254777	3256151	-	2794	downstream	protein_coding	WBGene00020877	srt-63	0.63
chrV	3274642	3275552	3276463	3274050	3274487	+	1283	downstream	protein_coding	WBGene00020871	T28A11.4	1.04
chrV	3274642	3275552	3276463	3275333	3276110	+	169	FeatureInsidePeak	protein_coding	WBGene00020870	T28A11.3	1.04
chrV	3274642	3275552	3276463	3276956	3278151	-	2001	downstream	protein_coding	WBGene00020883	fbxa-64	1.04
chrV	3398991	3400170	3401348	3397065	3397922	+	2676	downstream	protein_coding	WBGene00020618	T20D4.12	0.72
chrV	3398991	3400170	3401348	3398690	3399640	+	1005	overlapEnd	protein_coding	WBGene00020617	T20D4.11	0.72
chrV	3398991	3400170	3401348	3400252	3401063	+	487	FeatureInsidePeak	protein_coding	WBGene00020616	T20D4.10	0.72
chrV	3512764	3513436	3514109	3507822	3509251	+	4899	downstream	protein_coding	WBGene00006256	str-225	0.91
chrV	3512764	3513436	3514109	3510178	3512038	+	2328	downstream	protein_coding	WBGene00006259	str-228	0.91
chrV	3512764	3513436	3514109	3512681	3514343	+	76	PeakInsideFeature	protein_coding	WBGene00006257	str-226	0.91
chrV	3573250	3574416	3575581	3570995	3571610	+	3113	downstream	protein_coding	WBGene00018229	F40C5.2	0.9
chrV	3573250	3574416	3575581	3572708	3574157	+	983	overlapEnd	protein_coding	WBGene00018228	F40C5.1	0.9
chrV	3573250	3574416	3575581	3575055	3575859	-	1041	overlapEnd	protein_coding	WBGene00001736	grl-27	0.9
chrV	3934180	3934613	3935046	3929399	3930678	+	4574	downstream	protein_coding	WBGene00005955	srx-64	0.6
chrV	3934180	3934613	3935046	3931626	3933394	+	2103	downstream	protein_coding	WBGene00005954	srx-63	0.6
chrV	4129853	4130584	4131314	4129904	4130909	+	177	FeatureInsidePeak	protein_coding	WBGene00020237	phat-4	0.87
chrV	4527525	4527960	4528396	4516944	4549291	-	5157	PeakInsideFeature	protein_coding	WBGene00004947	sos-1	1.06
chrV	4536227	4536240	4536253	4516944	4549291	-	3122	PeakInsideFeature	protein_coding	WBGene00004947	sos-1	0.55
chrV	4557082	4557570	4558057	4553872	4554498	+	3385	downstream	protein_coding	WBGene00044586	Y61A9LA.12	1.04
chrV	4557082	4557570	4558057	4558254	4559801	-	1457	downstream	protein_coding	WBGene00022018	Y61A9LA.7	1.04
chrV	4574751	4575098	4575446	4571133	4585172	+	3054	PeakInsideFeature	protein_coding	WBGene00022015	Y61A9LA.3	0.55
chrV	4574751	4575098	4575446	4573133	4573924	-	1569	upstream	protein_coding	WBGene00022020	hpo-39	0.55
chrV	4671732	4672112	4672493	4671016	4672587	-	310	PeakInsideFeature	protein_coding	WBGene00219236	K03B4.9	0.76
chrV	4671732	4672112	4672493	4673628	4674606	-	2005	downstream	protein_coding	WBGene00219235	K03B4.8	0.76
chrV	4671732	4672112	4672493	4675602	4676192	-	3785	downstream	protein_coding	WBGene00019356	K03B4.6	0.76
chrV	4691840	4692984	4694128	4687994	4689234	+	4370	downstream	protein_coding	WBGene00019354	K03B4.2	0.88
chrV	4691840	4692984	4694128	4689330	4691611	+	2513	downstream	protein_coding	WBGene00019353	K03B4.1	0.88
chrV	4691840	4692984	4694128	4691605	4692432	-	965	overlapStart	protein_coding	WBGene00019357	cpg-8	0.88
chrV	4691840	4692984	4694128	4694972	4700289	-	4646	downstream	protein_coding	WBGene00022584	ZC266.1	0.88
chrV	4698386	4698827	4699268	4694972	4700289	-	1196	PeakInsideFeature	protein_coding	WBGene00022584	ZC266.1	0.75
chrV	4759678	4760114	4760550	4755979	4758587	+	2831	downstream	protein_coding	WBGene00003994	pgl-3	0.94
chrV	5060476	5061116	5061757	5056378	5064811	-	521	PeakInsideFeature	protein_coding	WBGene00003374	mlk-1	0.76
chrV	5067954	5068622	5069290	5067637	5069540	-	33	PeakInsideFeature	protein_coding	WBGene00021975	Y58A7A.1	1.09
chrV	5067954	5068622	5069290	5071695	5072182	-	3316	downstream	protein_coding	WBGene00021976	Y58A7A.2	1.09
chrV	5228303	5228652	5229001	5223367	5230490	+	1723	PeakInsideFeature	protein_coding	WBGene00021732	Y49G5B.1	0.91
chrV	5228303	5228652	5229001	5230475	5233891	-	3531	downstream	protein_coding	WBGene00016862	cest-32	0.91
chrV	5274388	5274831	5275274	5269485	5270744	+	4716	downstream	protein_coding	WBGene00015075	B0238.11	0.94
chrV	5274388	5274831	5275274	5274070	5275615	+	11	PeakInsideFeature	protein_coding	WBGene00015074	natc-2	0.94
chrV	5274388	5274831	5275274	5275554	5278101	-	1996	downstream	protein_coding	WBGene00015073	B0238.9	0.94
chrV	5306947	5307332	5307716	5303689	5311270	+	147	PeakInsideFeature	protein_coding	WBGene00003567	ncx-2	0.6
chrV	5415215	5415505	5415795	5410955	5413001	+	3527	downstream	protein_coding	WBGene00017262	F08F3.4	0.7
chrV	5415215	5415505	5415795	5413355	5415073	+	1291	downstream	protein_coding	WBGene00017266	F08F3.10	0.7
chrV	5415215	5415505	5415795	5418038	5420067	-	3547	downstream	protein_coding	WBGene00017263	F08F3.6	0.7
chrV	5517660	5518342	5519025	5514348	5520458	+	939	PeakInsideFeature	protein_coding	WBGene00016060	mms-19	0.76
chrV	5780603	5781020	5781437	5778817	5780922	-	1150	overlapStart	protein_coding	WBGene00018427	F44E7.5	0.9
chrV	5780603	5781020	5781437	5781317	5782787	-	1032	overlapEnd	protein_coding	WBGene00018428	fbxa-183	0.9
chrV	5780603	5781020	5781437	5782879	5785472	-	3155	downstream	protein_coding	WBGene00018429	F44E7.7	0.9
chrV	5875580	5876102	5876625	5872059	5875532	+	2306	downstream	protein_coding	WBGene00015360	C02G6.2	0.95
chrV	5917459	5918153	5918847	5912726	5913802	+	4889	downstream	protein_coding	WBGene00015427	C04E6.13	0.81
chrV	5917459	5918153	5918847	5918060	5919987	-	870	overlapEnd	protein_coding	WBGene00015426	C04E6.12	0.81
chrV	6098149	6098550	6098951	6096197	6097093	+	1905	downstream	protein_coding	WBGene00021392	Y38A10A.7	0.98
chrV	6100243	6101062	6101882	6096197	6097093	+	4417	downstream	protein_coding	WBGene00021392	Y38A10A.7	0.74
chrV	6098149	6098550	6098951	6097105	6099083	+	456	PeakInsideFeature	protein_coding	WBGene00021391	smut-1	0.98
chrV	6100243	6101062	6101882	6097105	6099083	+	2968	downstream	protein_coding	WBGene00021391	smut-1	0.74
chrV	6098149	6098550	6098951	6098992	6100542	-	1217	downstream	protein_coding	WBGene00000802	crt-1	0.98
chrV	6100243	6101062	6101882	6098992	6100542	-	1295	overlapStart	protein_coding	WBGene00000802	crt-1	0.74
chrV	6098149	6098550	6098951	6101747	6103529	-	4088	downstream	protein_coding	WBGene00219449	Y38A10A.11	0.98
chrV	6100243	6101062	6101882	6101747	6103529	-	1576	overlapEnd	protein_coding	WBGene00219449	Y38A10A.11	0.74
chrV	6150994	6151952	6152910	6120909	6202632	-	9818	PeakInsideFeature	protein_coding	WBGene00006436	ttn-1	0.82
chrV	6153364	6153956	6154547	6120909	6202632	-	7814	PeakInsideFeature	protein_coding	WBGene00006436	ttn-1	0.64
chrV	6156289	6157136	6157984	6120909	6202632	-	4634	PeakInsideFeature	protein_coding	WBGene00006436	ttn-1	0.97
chrV	6196911	6197470	6198028	6120909	6202632	-	35699	PeakInsideFeature	protein_coding	WBGene00006436	ttn-1	0.6
chrV	6217031	6217404	6217777	6208885	6217664	+	4129	overlapEnd	protein_coding	WBGene00004373	rme-1	0.77
chrV	6217031	6217404	6217777	6218134	6219562	+	1444	upstream	protein_coding	WBGene00006239	str-206	0.77
chrV	6363816	6364620	6365424	6363408	6365671	-	80	PeakInsideFeature	protein_coding	WBGene00017431	cest-33	0.62
chrV	6372396	6372780	6373163	6372101	6374944	-	742	PeakInsideFeature	protein_coding	WBGene00017433	F13H6.5	0.76
chrV	6418463	6418900	6419336	6414993	6417501	+	2653	downstream	protein_coding	WBGene00020270	T05H4.7	0.95
chrV	6418463	6418900	6419336	6417495	6424155	-	1925	PeakInsideFeature	protein_coding	WBGene00020273	T05H4.10	0.95
chrV	6434340	6434986	6435631	6434128	6436402	+	279	PeakInsideFeature	protein_coding	WBGene00020269	erfa-1	0.8
chrV	6710932	6711248	6711565	6709578	6710679	-	1119	upstream	protein_coding	WBGene00020951	sna-1	0.62
chrV	6749384	6749935	6750486	6745081	6748613	+	3088	downstream	protein_coding	WBGene00020806	T25F10.3	0.56
chrV	6750789	6751468	6752147	6745081	6748613	+	4621	downstream	protein_coding	WBGene00020806	T25F10.3	0.96
chrV	6767123	6767584	6768044	6765768	6768732	-	334	PeakInsideFeature	protein_coding	WBGene00020808	clik-1	0.67
chrV	6767123	6767584	6768044	6768502	6768786	+	1060	upstream	protein_coding	WBGene00020805	T25F10.1	0.67
chrV	6767123	6767584	6768044	6769634	6771745	-	3105	downstream	protein_coding	WBGene00005253	srh-30	0.67
chrV	6789772	6790152	6790531	6785451	6787864	+	3494	downstream	protein_coding	WBGene00004975	spe-39	0.7
chrV	6789772	6790152	6790531	6787952	6788460	+	1946	downstream	protein_coding	WBGene00043952	ZC404.2	0.7
chrV	6791562	6792099	6792636	6787952	6788460	+	3893	downstream	protein_coding	WBGene00043952	ZC404.2	0.6
chrV	6789772	6790152	6790531	6788438	6792665	-	399	PeakInsideFeature	protein_coding	WBGene00022603	gck-2	0.7
chrV	6791562	6792099	6792636	6788438	6792665	-	1547	PeakInsideFeature	protein_coding	WBGene00022603	gck-2	0.6
chrV	6904756	6905186	6905615	6901681	6929038	-	10173	PeakInsideFeature	protein_coding	WBGene00006801	unc-68	0.73
chrV	6928964	6930080	6931195	6931475	6934312	-	2813	downstream	protein_coding	WBGene00021963	lipl-6	0.79
chrV	7248829	7249220	7249611	7252244	7255195	-	4499	downstream	protein_coding	WBGene00015465	C05C8.8	0.75
chrV	7330938	7331628	7332318	7327228	7327755	+	4136	downstream	protein_coding	WBGene00017365	F10G2.4	0.75
chrV	7330938	7331628	7332318	7328392	7330002	+	2431	downstream	protein_coding	WBGene00017364	clec-7	0.75
chrV	7330938	7331628	7332318	7331168	7331777	+	155	FeatureInsidePeak	protein_coding	WBGene00017363	F10G2.2	0.75
chrV	7330938	7331628	7332318	7332553	7333424	+	1360	upstream	protein_coding	WBGene00017362	F10G2.1	0.75
chrV	7330938	7331628	7332318	7335866	7337318	-	4964	downstream	protein_coding	WBGene00017366	F10G2.7	0.75
chrV	7361240	7361722	7362204	7357432	7358976	+	3518	downstream	protein_coding	WBGene00015394	C03G6.6	0.78
chrV	7361240	7361722	7362204	7359929	7361773	-	871	overlapStart	protein_coding	WBGene00015399	cyp-35A1	0.78
chrV	7361240	7361722	7362204	7362319	7364182	-	1528	downstream	protein_coding	WBGene00015400	cyp-35A2	0.78
chrV	7383157	7383764	7384371	7384232	7386102	-	1403	overlapEnd	protein_coding	WBGene00005647	srp-6	0.71
chrV	7383157	7383764	7384371	7386675	7387855	-	3501	downstream	protein_coding	WBGene00220257	C02H6.3	0.71
chrV	7506850	7507290	7507729	7506869	7508666	-	477	overlapEnd	protein_coding	WBGene00006097	str-31	0.84
chrV	7811621	7812142	7812663	7805064	7814656	+	2282	PeakInsideFeature	protein_coding	WBGene00002078	xpo-1	0.96
chrV	7811621	7812142	7812663	7810228	7811792	-	1132	overlapStart	protein_coding	WBGene00022814	ZK742.4	0.96
chrV	7811621	7812142	7812663	7814504	7814942	-	2581	downstream	protein_coding	WBGene00045277	ZK742.6	0.96
chrV	7891746	7892770	7893794	7891530	7895518	+	754	PeakInsideFeature	protein_coding	WBGene00018216	F40A3.1	0.78
chrV	7891746	7892770	7893794	7892118	7893862	-	220	overlapEnd	protein_coding	WBGene00018221	F40A3.6	0.78
chrV	7891746	7892770	7893794	7895511	7899861	-	4916	downstream	protein_coding	WBGene00018222	F40A3.7	0.78
chrV	8192177	8192522	8192867	8190730	8192050	+	1132	downstream	protein_coding	WBGene00017633	F20D6.1	0.88
chrV	8192177	8192522	8192867	8192060	8195939	-	1477	PeakInsideFeature	protein_coding	WBGene00017639	F20D6.10	0.88
chrV	8235673	8236088	8236503	8228276	8238409	-	2745	PeakInsideFeature	protein_coding	WBGene00004395	rol-3	0.95
chrV	8235673	8236088	8236503	8238854	8240028	-	3353	downstream	protein_coding	WBGene00015858	C16D9.3	0.95
chrV	8456043	8456398	8456754	8455396	8457609	+	104	PeakInsideFeature	protein_coding	WBGene00044553	T23B12.11	0.78
chrV	8456043	8456398	8456754	8457616	8460419	-	2619	downstream	protein_coding	WBGene00020721	T23B12.6	0.78
chrV	8534371	8535040	8535709	8529519	8532465	+	4048	downstream	protein_coding	WBGene00018478	otpl-5	0.9
chrV	8534371	8535040	8535709	8533379	8533762	+	1469	downstream	protein_coding	WBGene00001881	his-7	0.9
chrV	8534371	8535040	8535709	8534567	8534977	-	268	FeatureInsidePeak	protein_coding	WBGene00001880	his-6	0.9
chrV	8534371	8535040	8535709	8535214	8535525	+	329	FeatureInsidePeak	protein_coding	WBGene00001879	his-5	0.9
chrV	8534371	8535040	8535709	8536513	8536716	+	1574	upstream	protein_coding	WBGene00001913	his-39	0.9
chrV	8604515	8605086	8605656	8603480	8605469	+	611	overlapEnd	protein_coding	WBGene00018286	F41E6.5	0.89
chrV	8604515	8605086	8605656	8605088	8606128	-	522	overlapEnd	protein_coding	WBGene00018290	vps-60	0.89
chrV	8668417	8669138	8669859	8666065	8671680	+	265	PeakInsideFeature	protein_coding	WBGene00022538	ZC190.4	0.64
chrV	8668417	8669138	8669859	8671964	8673598	-	3643	downstream	protein_coding	WBGene00022539	ZC190.5	0.64
chrV	8682570	8683106	8683642	8681350	8682762	+	1050	overlapEnd	protein_coding	WBGene00022537	ZC190.2	0.59
chrV	8682570	8683106	8683642	8683052	8686160	+	1500	overlapStart	protein_coding	WBGene00000541	cln-3.3	0.59
chrV	8682570	8683106	8683642	8686069	8686864	-	3360	downstream	protein_coding	WBGene00022541	ZC190.7	0.59
chrV	8682570	8683106	8683642	8686952	8687807	-	4273	downstream	protein_coding	WBGene00022542	ZC190.8	0.59
chrV	8846417	8847713	8849009	8846203	8846835	-	1194	overlapStart	protein_coding	WBGene00017189	F07B7.8	0.9
chrV	8846417	8847713	8849009	8847393	8847704	-	164	FeatureInsidePeak	protein_coding	WBGene00001924	his-50	0.9
chrV	8846417	8847713	8849009	8847943	8848353	+	435	FeatureInsidePeak	protein_coding	WBGene00001923	his-49	0.9
chrV	8851754	8852696	8853638	8847943	8848353	+	4548	downstream	protein_coding	WBGene00001923	his-49	0.78
chrV	8846417	8847713	8849009	8849788	8850171	-	2266	downstream	protein_coding	WBGene00001925	his-51	0.9
chrV	8851754	8852696	8853638	8850464	8850835	+	2046	downstream	protein_coding	WBGene00001926	his-52	0.78
chrV	8851754	8852696	8853638	8853006	8853377	-	495	FeatureInsidePeak	protein_coding	WBGene00001928	his-54	0.78
chrV	8851754	8852696	8853638	8853670	8854053	+	1165	upstream	protein_coding	WBGene00001927	his-53	0.78
chrV	8887945	8889524	8891104	8888298	8888930	-	910	FeatureInsidePeak	protein_coding	WBGene00019442	K06C4.1	0.81
chrV	8887945	8889524	8891104	8889488	8889799	-	119	FeatureInsidePeak	protein_coding	WBGene00001902	his-28	0.81
chrV	8887945	8889524	8891104	8890038	8890448	+	719	FeatureInsidePeak	protein_coding	WBGene00001901	his-27	0.81
chrV	8893849	8894791	8895733	8890038	8890448	+	4548	downstream	protein_coding	WBGene00001901	his-27	0.87
chrV	8887945	8889524	8891104	8891883	8892266	-	2550	downstream	protein_coding	WBGene00001895	his-21	0.81
chrV	8893849	8894791	8895733	8892559	8892930	+	2046	downstream	protein_coding	WBGene00001896	his-22	0.87
chrV	8896925	8897382	8897838	8892559	8892930	+	4637	downstream	protein_coding	WBGene00001896	his-22	0.88
chrV	8893849	8894791	8895733	8895101	8895472	-	495	FeatureInsidePeak	protein_coding	WBGene00001894	his-20	0.87
chrV	8893849	8894791	8895733	8895765	8896148	+	1165	upstream	protein_coding	WBGene00001893	his-19	0.87
chrV	8896925	8897382	8897838	8895765	8896148	+	1425	downstream	protein_coding	WBGene00001893	his-19	0.88
chrV	8893849	8894791	8895733	8897582	8897992	-	2996	downstream	protein_coding	WBGene00001891	his-17	0.87
chrV	8896925	8897382	8897838	8897582	8897992	-	405	overlapEnd	protein_coding	WBGene00001891	his-17	0.88
chrV	8896925	8897382	8897838	8898228	8898539	+	1001	upstream	protein_coding	WBGene00001892	his-18	0.88
chrV	9060639	9061082	9061525	9059723	9060479	+	981	downstream	protein_coding	WBGene00023431	C25E10.13	0.65
chrV	9060639	9061082	9061525	9060475	9062441	-	376	PeakInsideFeature	protein_coding	WBGene00016101	C25E10.12	0.65
chrV	9116876	9117697	9118518	9112767	9122189	+	219	PeakInsideFeature	protein_coding	WBGene00017657	F21C10.7	0.99
chrV	9233062	9233920	9234778	9234610	9243221	-	4995	overlapEnd	protein_coding	WBGene00017195	glo-4	0.96
chrV	9298045	9298634	9299222	9297632	9302496	+	1430	PeakInsideFeature	protein_coding	WBGene00018405	F44A2.5	0.71
chrV	9328353	9328742	9329130	9323085	9327213	+	3593	downstream	protein_coding	WBGene00006499	tag-153	0.81
chrV	9328353	9328742	9329130	9327141	9333631	-	1644	PeakInsideFeature	protein_coding	WBGene00019465	acl-14	0.81
chrV	9328353	9328742	9329130	9328970	9331527	+	1506	overlapStart	protein_coding	WBGene00019464	K07B1.4	0.81
chrV	9711698	9712084	9712470	9711447	9713632	-	455	PeakInsideFeature	protein_coding	WBGene00009586	F40F9.10	1.02
chrV	9852882	9853715	9854548	9846157	9859963	-	655	PeakInsideFeature	protein_coding	WBGene00045419	lsy-12	0.64
chrV	10011930	10012906	10013882	10011923	10028168	+	7139	PeakInsideFeature	protein_coding	WBGene00002263	lea-1	0.66
chrV	10037841	10038417	10038993	10037340	10048726	+	4616	PeakInsideFeature	protein_coding	WBGene00010177	F57A8.1	0.64
chrV	10046376	10046865	10047354	10037340	10048726	+	3832	PeakInsideFeature	protein_coding	WBGene00010177	F57A8.1	0.98
chrV	10046376	10046865	10047354	10043746	10043787	+	3098	downstream	protein_coding	WBGene00303063	T06E8.8	0.98
chrV	10076997	10077410	10077823	10075741	10077906	+	586	PeakInsideFeature	protein_coding	WBGene00010182	F57A8.7	0.67
chrV	10076997	10077410	10077823	10077851	10078344	-	687	downstream	protein_coding	WBGene00011001	R04B5.1	0.67
chrV	10076997	10077410	10077823	10080083	10081776	-	3519	downstream	protein_coding	WBGene00011002	nhr-205	0.67
chrV	10131180	10131632	10132083	10130399	10134158	-	646	PeakInsideFeature	protein_coding	WBGene00007428	wdr-20	0.68
chrV	10131180	10131632	10132083	10134095	10134127	-	2479	downstream	protein_coding	WBGene00303036	C08B6.18	0.68
chrV	10145762	10146348	10146935	10145953	10148977	+	1117	overlapStart	protein_coding	WBGene00008254	C51E3.9	0.72
chrV	10148977	10149246	10149515	10145953	10148977	+	1781	downstream	protein_coding	WBGene00008254	C51E3.9	0.82
chrV	10148977	10149246	10149515	10148652	10150891	+	525	PeakInsideFeature	protein_coding	WBGene00008247	srsx-26	0.82
chrV	10148977	10149246	10149515	10150028	10152248	+	1892	upstream	protein_coding	WBGene00008248	srsx-27	0.82
chrV	10181613	10182414	10183214	10179535	10183154	+	1069	overlapEnd	protein_coding	WBGene00000840	cul-5	0.74
chrV	10181613	10182414	10183214	10183284	10184529	+	1492	upstream	protein_coding	WBGene00014105	ZK856.4	0.74
chrV	10181613	10182414	10183214	10184682	10186007	-	2930	downstream	protein_coding	WBGene00194912	ZK856.18	0.74
chrV	10188708	10189106	10189504	10186011	10190131	-	1035	PeakInsideFeature	protein_coding	WBGene00014106	ZK856.5	0.77
chrV	10283132	10284020	10284907	10282100	10283544	-	1198	overlapStart	protein_coding	WBGene00003092	lys-3	1.11
chrV	10286418	10286790	10287162	10287560	10289292	+	1636	upstream	protein_coding	WBGene00007096	B0024.3	0.64
chrV	10319175	10319588	10320002	10314671	10315294	+	4605	downstream	protein_coding	WBGene00007099	trx-2	0.96
chrV	10319175	10319588	10320002	10317492	10319534	-	1075	overlapStart	protein_coding	WBGene00007101	B0024.11	0.96
chrV	10319175	10319588	10320002	10319654	10320151	-	314	overlapEnd	protein_coding	WBGene00001646	gna-1	0.96
chrV	10319175	10319588	10320002	10320711	10322304	+	1919	upstream	protein_coding	WBGene00007102	B0024.13	0.96
chrV	10344693	10345024	10345354	10339500	10340971	+	4788	downstream	protein_coding	WBGene00010625	K07C5.2	0.74
chrV	10344693	10345024	10345354	10342055	10342938	+	2527	downstream	protein_coding	WBGene00050947	K07C5.13	0.74
chrV	10344693	10345024	10345354	10343032	10345489	+	763	PeakInsideFeature	protein_coding	WBGene00010626	K07C5.3	0.74
chrV	10347682	10348450	10349217	10343032	10345489	+	4189	downstream	protein_coding	WBGene00010626	K07C5.3	0.86
chrV	10344693	10345024	10345354	10346649	10350154	-	3377	downstream	protein_coding	WBGene00010632	K07C5.9	0.74
chrV	10347682	10348450	10349217	10346649	10350154	-	48	PeakInsideFeature	protein_coding	WBGene00010632	K07C5.9	0.86
chrV	10347682	10348450	10349217	10350466	10352978	-	3272	downstream	protein_coding	WBGene00010627	nol-56	0.86
chrV	10423072	10423566	10424061	10423898	10425198	-	982	overlapEnd	protein_coding	WBGene00000601	col-12	0.92
chrV	10423072	10423566	10424061	10425362	10426353	-	2291	downstream	protein_coding	WBGene00000144	apc-10	0.92
chrV	10423072	10423566	10424061	10426570	10428708	-	4073	downstream	protein_coding	WBGene00008871	tag-314	0.92
chrV	10453258	10453644	10454030	10453857	10457347	-	1958	overlapEnd	protein_coding	WBGene00009058	F22E12.1	0.79
chrV	10508926	10509756	10510586	10504193	10505410	+	4954	downstream	protein_coding	WBGene00044016	C35A5.10	0.75
chrV	10508926	10509756	10510586	10505853	10508075	+	2792	downstream	protein_coding	WBGene00007949	C35A5.5	0.75
chrV	10508926	10509756	10510586	10509137	10510489	+	57	FeatureInsidePeak	protein_coding	WBGene00007950	C35A5.6	0.75
chrV	10508926	10509756	10510586	10510443	10514371	-	2651	overlapEnd	protein_coding	WBGene00007951	dmsr-8	0.75
chrV	10577707	10578232	10578758	10572914	10575454	+	4048	downstream	protein_coding	WBGene00011891	del-6	0.67
chrV	10577707	10578232	10578758	10576510	10578326	-	814	overlapStart	protein_coding	WBGene00011890	mics-1	0.67
chrV	10577707	10578232	10578758	10578427	10579141	-	552	overlapEnd	protein_coding	WBGene00011892	erh-1	0.67
chrV	10577707	10578232	10578758	10579305	10580693	+	1767	upstream	protein_coding	WBGene00003065	lpd-9	0.67
chrV	10599812	10600222	10600631	10597266	10598666	+	2256	downstream	protein_coding	WBGene00011898	T21C9.13	0.82
chrV	10601533	10601920	10602307	10597266	10598666	+	3954	downstream	protein_coding	WBGene00011898	T21C9.13	0.82
chrV	10599812	10600222	10600631	10599104	10602146	+	403	PeakInsideFeature	protein_coding	WBGene00011897	scpl-4	0.82
chrV	10601533	10601920	10602307	10599104	10602146	+	1295	overlapEnd	protein_coding	WBGene00011897	scpl-4	0.82
chrV	10668550	10668905	10669260	10667584	10670890	+	332	PeakInsideFeature	protein_coding	WBGene00006667	twk-12	0.7
chrV	10736531	10737376	10738221	10733925	10736868	-	1979	overlapStart	protein_coding	WBGene00003405	mre-11	0.79
chrV	10736531	10737376	10738221	10737116	10739350	+	857	overlapStart	protein_coding	WBGene00013862	wdr-5.3	0.79
chrV	10736531	10737376	10738221	10739274	10741457	-	2989	downstream	protein_coding	WBGene00013863	ZC302.3	0.79
chrV	10750874	10751472	10752069	10747901	10749049	+	2997	downstream	protein_coding	WBGene00009236	F28H7.2	0.73
chrV	10750874	10751472	10752069	10749605	10750788	-	1275	upstream	protein_coding	WBGene00009237	F28H7.3	0.73
chrV	10750874	10751472	10752069	10750955	10754150	-	1080	overlapEnd	protein_coding	WBGene00009240	F28H7.7	0.73
chrV	10750874	10751472	10752069	10754404	10756798	-	4129	downstream	protein_coding	WBGene00009239	irld-6	0.73
chrV	10760333	10760580	10760826	10758958	10760663	+	769	overlapEnd	protein_coding	WBGene00009241	F28H7.8	0.73
chrV	10760333	10760580	10760826	10760575	10762795	-	1105	overlapEnd	protein_coding	WBGene00009242	sre-6	0.73
chrV	10774609	10775113	10775617	10770368	10771351	+	4253	downstream	protein_coding	WBGene00003923	pas-2	0.68
chrV	10774609	10775113	10775617	10771451	10772832	+	2971	downstream	protein_coding	WBGene00008371	D1054.3	0.68
chrV	10774609	10775113	10775617	10772774	10776578	-	437	PeakInsideFeature	protein_coding	WBGene00008372	D1054.5	0.68
chrV	10915325	10916110	10916896	10917592	10918473	-	1922	downstream	protein_coding	WBGene00010235	F58B4.2	0.94
chrV	10915325	10916110	10916896	10918857	10921847	-	4242	downstream	protein_coding	WBGene00003549	nas-31	0.94
chrV	10920272	10920656	10921041	10918857	10921847	-	304	PeakInsideFeature	protein_coding	WBGene00003549	nas-31	0.62
chrV	10920272	10920656	10921041	10922980	10923329	-	2498	downstream	protein_coding	WBGene00077682	F58B4.7	0.62
chrV	10942644	10943108	10943573	10941450	10942850	+	958	overlapEnd	protein_coding	WBGene00303011	F17C11.26	1.08
chrV	10942644	10943108	10943573	10942461	10944514	+	379	PeakInsideFeature	protein_coding	WBGene00077761	zip-9	1.08
chrV	10958072	10958874	10959676	10955121	10955768	+	3429	downstream	protein_coding	WBGene00008917	F17C11.6	0.91
chrV	10958072	10958874	10959676	10955923	10957047	+	2389	downstream	protein_coding	WBGene00023503	F17C11.13	0.91
chrV	10958072	10958874	10959676	10956999	10958821	-	964	overlapStart	protein_coding	WBGene00008918	pigt-1	0.91
chrV	10958072	10958874	10959676	10958931	10960669	-	926	overlapEnd	protein_coding	WBGene00008919	vps-36	0.91
chrV	10958072	10958874	10959676	10961834	10965539	-	4812	downstream	protein_coding	WBGene00008921	ctf-4	0.91
chrV	10966209	10966746	10967283	10965719	10967922	+	74	PeakInsideFeature	protein_coding	WBGene00008920	eef-1G	1.42
chrV	10966209	10966746	10967283	10967919	10970170	-	2298	downstream	protein_coding	WBGene00219325	F17C11.22	1.42
chrV	10992284	10992645	10993006	10992089	10994974	+	886	PeakInsideFeature	protein_coding	WBGene00009965	frpr-9	0.75
chrV	11042431	11044098	11045764	11040320	11040675	+	3600	downstream	protein_coding	WBGene00185117	C45B11.9	0.68
chrV	11042431	11044098	11045764	11040773	11041473	+	2975	downstream	protein_coding	WBGene00077699	C45B11.8	0.68
chrV	11042431	11044098	11045764	11041799	11042412	+	1992	downstream	protein_coding	WBGene00008106	C45B11.5	0.68
chrV	11042431	11044098	11045764	11042710	11043980	+	753	FeatureInsidePeak	protein_coding	WBGene00008105	C45B11.2	0.68
chrV	11042431	11044098	11045764	11044067	11045743	+	807	FeatureInsidePeak	protein_coding	WBGene00045379	C45B11.6	0.68
chrV	11042431	11044098	11045764	11045705	11046833	-	2171	overlapEnd	protein_coding	WBGene00000981	dhs-18	0.68
chrV	11042431	11044098	11045764	11047220	11048778	-	3901	downstream	protein_coding	WBGene00005295	srh-74	0.68
chrV	11060463	11061186	11061910	11059520	11060289	-	1281	upstream	protein_coding	WBGene00077693	T04C12.11	0.94
chrV	11060463	11061186	11061910	11062345	11063215	-	1594	downstream	protein_coding	WBGene00050889	T04C12.9	0.94
chrV	11060463	11061186	11061910	11064954	11065613	-	4097	downstream	protein_coding	WBGene00011428	nlp-80	0.94
chrV	11125150	11125523	11125896	11124186	11125056	+	902	downstream	protein_coding	WBGene00007390	lmtr-3	0.58
chrV	11125150	11125523	11125896	11125222	11127303	+	739	overlapStart	protein_coding	WBGene00007386	C06H2.2	0.58
chrV	11139982	11141472	11142962	11134596	11140814	+	3767	overlapEnd	protein_coding	WBGene00007389	glb-3	0.76
chrV	11139982	11141472	11142962	11141479	11143121	+	828	overlapStart	protein_coding	WBGene00007388	folt-1	0.76
chrV	11143569	11144034	11144498	11141479	11143121	+	1734	downstream	protein_coding	WBGene00007388	folt-1	1.29
chrV	11139982	11141472	11142962	11142951	11144794	-	2400	overlapEnd	protein_coding	WBGene00007391	C06H2.7	0.76
chrV	11143569	11144034	11144498	11142951	11144794	-	161	PeakInsideFeature	protein_coding	WBGene00007391	C06H2.7	1.29
chrV	11143569	11144034	11144498	11146907	11147008	-	2923	downstream	protein_coding	WBGene00219420	T19C4.24	1.29
chrV	11318940	11319368	11319797	11317213	11321816	-	146	PeakInsideFeature	protein_coding	WBGene00009831	F47G9.4	0.82
chrV	11318940	11319368	11319797	11322322	11323820	-	3703	downstream	protein_coding	WBGene00006189	str-141	0.82
chrV	11325003	11325780	11326558	11323965	11326964	-	315	PeakInsideFeature	protein_coding	WBGene00009829	tmed-10	0.81
chrV	11382595	11382880	11383165	11383105	11384353	+	849	overlapStart	protein_coding	WBGene00010109	F55C10.5	0.63
chrV	11410420	11411146	11411872	11407584	11409543	+	2582	downstream	protein_coding	WBGene00010524	K03B8.6	0.89
chrV	11410420	11411146	11411872	11409467	11411002	-	911	overlapStart	protein_coding	WBGene00010525	K03B8.8	0.89
chrV	11410420	11411146	11411872	11411511	11412894	+	1056	overlapStart	protein_coding	WBGene00001712	grl-3	0.89
chrV	11410420	11411146	11411872	11412870	11415159	-	2868	downstream	protein_coding	WBGene00000951	deg-3	0.89
chrV	11446078	11446918	11447758	11446685	11449249	+	1049	overlapStart	protein_coding	WBGene00003248	mig-17	0.88
chrV	11446078	11446918	11447758	11449219	11450357	-	2870	downstream	protein_coding	WBGene00000729	col-156	0.88
chrV	11461303	11461678	11462054	11459555	11462032	+	884	overlapEnd	protein_coding	WBGene00011709	T11F9.1	0.64
chrV	11530125	11530388	11530650	11527831	11541219	+	4137	PeakInsideFeature	protein_coding	WBGene00009532	ccch-1	0.72
chrV	11542899	11543411	11543923	11543963	11545295	+	1218	upstream	protein_coding	WBGene00009533	F38B7.2	0.61
chrV	11551930	11552346	11552763	11547095	11548156	+	4720	downstream	protein_coding	WBGene00189933	F38B7.11	0.79
chrV	11551930	11552346	11552763	11549107	11551613	+	1986	downstream	protein_coding	WBGene00009534	F38B7.3	0.79
chrV	11551930	11552346	11552763	11552679	11554223	+	1105	overlapStart	protein_coding	WBGene00005976	srx-85	0.79
chrV	11772409	11772833	11773257	11767328	11769899	+	4219	downstream	protein_coding	WBGene00004768	sel-11	0.93
chrV	11772409	11772833	11773257	11770467	11773495	+	852	PeakInsideFeature	protein_coding	WBGene00010077	F55A11.4	0.93
chrV	11824723	11825028	11825333	11825033	11825762	-	369	overlapEnd	protein_coding	WBGene00008408	D2023.4	0.87
chrV	11824723	11825028	11825333	11825894	11827067	-	1452	downstream	protein_coding	WBGene00008409	mpst-1	0.87
chrV	11944075	11944526	11944977	11942625	11944657	+	885	overlapEnd	protein_coding	WBGene00010289	F58H1.6	1.05
chrV	11961384	11961770	11962156	11958393	11962700	+	1223	PeakInsideFeature	protein_coding	WBGene00010288	F58H1.5	0.75
chrV	11961384	11961770	11962156	11963007	11964823	-	2145	downstream	protein_coding	WBGene00010290	F58H1.7	0.75
chrV	12016415	12017084	12017754	12014383	12032160	-	6187	PeakInsideFeature	protein_coding	WBGene00004032	pkc-1	0.9
chrV	12080563	12081716	12082870	12081085	12084316	-	984	overlapEnd	protein_coding	WBGene00011092	R07B7.8	0.76
chrV	12214182	12214518	12214853	12213327	12225934	+	5112	PeakInsideFeature	protein_coding	WBGene00006874	vab-8	0.68
chrV	12216643	12217340	12218037	12213327	12225934	+	2290	PeakInsideFeature	protein_coding	WBGene00006874	vab-8	1.24
chrV	12218998	12219452	12219905	12213327	12225934	+	178	PeakInsideFeature	protein_coding	WBGene00006874	vab-8	0.67
chrV	12288089	12288758	12289426	12283487	12284126	+	4951	downstream	protein_coding	WBGene00010098	F55C5.10	0.9
chrV	12288089	12288758	12289426	12288922	12291658	-	1532	overlapEnd	protein_coding	WBGene00010097	srpa-68	0.9
chrV	12326598	12327422	12328245	12320170	12337994	-	1660	PeakInsideFeature	protein_coding	WBGene00006668	twk-13	0.8
chrV	12371350	12372353	12373356	12371686	12372969	+	25	FeatureInsidePeak	protein_coding	WBGene00009095	F23H12.7	0.69
chrV	12371350	12372353	12373356	12373663	12374263	-	1610	downstream	protein_coding	WBGene00044218	F23H12.10	0.69
chrV	12446701	12447134	12447568	12445164	12446995	-	1054	overlapStart	protein_coding	WBGene00008302	pals-38	0.76
chrV	12446701	12447134	12447568	12447153	12448705	+	795	overlapStart	protein_coding	WBGene00008303	C54D10.9	0.76
chrV	12446701	12447134	12447568	12448682	12450002	-	2208	downstream	protein_coding	WBGene00008304	C54D10.10	0.76
chrV	12459869	12460270	12460670	12453290	12463008	-	2121	PeakInsideFeature	protein_coding	WBGene00001179	egl-10	1.16
chrV	12482367	12482791	12483215	12478411	12484449	+	1361	PeakInsideFeature	protein_coding	WBGene00000228	atn-1	0.99
chrV	12485673	12486014	12486356	12478411	12484449	+	4584	downstream	protein_coding	WBGene00000228	atn-1	0.92
chrV	12485673	12486014	12486356	12484885	12486068	+	537	overlapEnd	protein_coding	WBGene00012242	srt-39	0.92
chrV	12540488	12541126	12541764	12541039	12542977	+	882	overlapStart	protein_coding	WBGene00009722	F45D3.2	0.82
chrV	12588413	12588910	12589407	12588330	12589644	+	77	PeakInsideFeature	protein_coding	WBGene00007584	C14C10.1	0.88
chrV	12588413	12588910	12589407	12589633	12590701	-	1257	downstream	protein_coding	WBGene00007590	ttr-43	0.88
chrV	12588413	12588910	12589407	12590976	12592479	-	2817	downstream	protein_coding	WBGene00007585	C14C10.2	0.88
chrV	12635395	12635872	12636348	12638666	12640484	-	3703	downstream	protein_coding	WBGene00001670	gpa-8	0.67
chrV	12656251	12656714	12657177	12649925	12658714	+	2394	PeakInsideFeature	protein_coding	WBGene00003011	lin-25	0.76
chrV	12656251	12656714	12657177	12656807	12658242	-	810	overlapEnd	protein_coding	WBGene00195166	W05B10.6	0.76
chrV	12656251	12656714	12657177	12658669	12659687	-	2464	downstream	protein_coding	WBGene00012277	ccch-3	0.76
chrV	12656251	12656714	12657177	12659704	12660330	-	3303	downstream	protein_coding	WBGene00012276	his-74	0.76
chrV	12656251	12656714	12657177	12661266	12661719	-	4778	downstream	protein_coding	WBGene00012278	W05B10.3	0.76
chrV	12732106	12732866	12733625	12728631	12729417	+	3842	downstream	protein_coding	WBGene00011247	mrpl-49	0.97
chrV	12732106	12732866	12733625	12729520	12731794	+	2209	downstream	protein_coding	WBGene00011248	R11D1.10	0.97
chrV	12732106	12732866	12733625	12731767	12733645	-	160	PeakInsideFeature	protein_coding	WBGene00000984	dhs-21	0.97
chrV	12893224	12893966	12894709	12891523	12895872	-	268	PeakInsideFeature	protein_coding	WBGene00011283	ttbk-7	1.07
chrV	12955365	12955570	12955775	12951304	12952095	+	3870	downstream	protein_coding	WBGene00219337	T16G1.18	0.72
chrV	12955365	12955570	12955775	12952636	12953208	+	2648	downstream	protein_coding	WBGene00004151	pqn-68	0.72
chrV	12955365	12955570	12955775	12954002	12955229	+	954	downstream	protein_coding	WBGene00001233	eif-3.K	0.72
chrV	12955365	12955570	12955775	12955210	12961135	-	2602	PeakInsideFeature	protein_coding	WBGene00011307	mpst-7	0.72
chrV	13034568	13034886	13035203	13033523	13034221	+	1014	downstream	protein_coding	WBGene00012335	W07G4.1	0.61
chrV	13034568	13034886	13035203	13034205	13034704	-	431	overlapStart	protein_coding	WBGene00077565	W07G4.7	0.61
chrV	13034568	13034886	13035203	13034895	13036566	-	844	overlapEnd	protein_coding	WBGene00012336	W07G4.2	0.61
chrV	13034568	13034886	13035203	13036894	13041721	-	4421	downstream	protein_coding	WBGene00012337	scyl-1	0.61
chrV	13039259	13039648	13040037	13036894	13041721	-	340	PeakInsideFeature	protein_coding	WBGene00012337	scyl-1	0.87
chrV	13048373	13049001	13049629	13043712	13046154	+	4068	downstream	protein_coding	WBGene00002250	lap-2	0.63
chrV	13048373	13049001	13049629	13047980	13049236	+	393	overlapEnd	protein_coding	WBGene00012339	W07G4.5	0.63
chrV	13048373	13049001	13049629	13049185	13049560	-	371	FeatureInsidePeak	protein_coding	WBGene00077788	W07G4.8	0.63
chrV	13048373	13049001	13049629	13049730	13053735	-	2731	downstream	protein_coding	WBGene00005652	srr-1	0.63
chrV	13149067	13149460	13149853	13138981	13152466	+	3736	PeakInsideFeature	protein_coding	WBGene00007154	dhc-3	0.9
chrV	13282940	13283893	13284846	13273157	13295978	-	674	PeakInsideFeature	protein_coding	WBGene00009337	uig-1	0.73
chrV	13352387	13352878	13353369	13346278	13356168	+	1655	PeakInsideFeature	protein_coding	WBGene00006693	twk-43	0.58
chrV	13352387	13352878	13353369	13356083	13358037	-	4182	downstream	protein_coding	WBGene00009347	F32H5.1	0.58
chrV	13376733	13377374	13378014	13370083	13380262	-	2201	PeakInsideFeature	protein_coding	WBGene00010867	ifbp-1	0.65
chrV	13403611	13403922	13404234	13403961	13406114	-	1115	overlapEnd	protein_coding	WBGene00009979	cutl-1	0.59
chrV	13417572	13417980	13418387	13414949	13416064	+	2473	downstream	protein_coding	WBGene00009983	cut-2	0.93
chrV	13417572	13417980	13418387	13416096	13417613	-	1125	overlapStart	protein_coding	WBGene00009984	F53F1.6	0.93
chrV	13417572	13417980	13418387	13418951	13420740	-	1865	downstream	protein_coding	WBGene00005719	srv-8	0.93
chrV	13417572	13417980	13418387	13421140	13423145	-	4162	downstream	protein_coding	WBGene00005720	srv-9	0.93
chrV	13647563	13647600	13647637	13646879	13649780	-	729	PeakInsideFeature	protein_coding	WBGene00044200	H37A05.4	0.69
chrV	13647563	13647600	13647637	13650262	13654129	-	4595	downstream	protein_coding	WBGene00010425	lpin-1	0.69
chrV	13777390	13777831	13778272	13775796	13777772	+	1047	overlapEnd	protein_coding	WBGene00009971	F53C11.1	0.96
chrV	13777390	13777831	13778272	13778015	13778592	+	472	overlapStart	protein_coding	WBGene00044921	F53C11.9	0.96
chrV	13802217	13802610	13803004	13796641	13800577	+	4001	downstream	protein_coding	WBGene00006684	twk-32	0.74
chrV	13802217	13802610	13803004	13800973	13804281	-	17	PeakInsideFeature	protein_coding	WBGene00009976	swan-2	0.74
chrV	13802217	13802610	13803004	13804395	13807237	-	3206	downstream	protein_coding	WBGene00009977	swan-1	0.74
chrV	13820495	13820767	13821039	13819361	13822980	+	403	PeakInsideFeature	protein_coding	WBGene00004767	sel-10	0.68
chrV	13942176	13943071	13943966	13937150	13939617	+	4687	downstream	protein_coding	WBGene00011197	srw-145	0.67
chrV	13942176	13943071	13943966	13940139	13942182	-	1910	overlapStart	protein_coding	WBGene00001062	dpr-1	0.67
chrV	13942176	13943071	13943966	13945160	13946485	-	2751	downstream	protein_coding	WBGene00005901	srx-10	0.67
chrV	14034297	14034958	14035620	14033949	14034396	+	785	overlapEnd	protein_coding	WBGene00002093	ins-10	0.96
chrV	14034297	14034958	14035620	14034323	14038378	-	1392	overlapEnd	protein_coding	WBGene00011625	vps-39	0.96
chrV	14140748	14141494	14142241	14112033	14145367	-	12794	PeakInsideFeature	protein_coding	WBGene00003916	par-1	0.74
chrV	14177508	14178130	14178753	14175505	14182960	-	1102	PeakInsideFeature	protein_coding	WBGene00013873	cest-2.3	0.69
chrV	14177508	14178130	14178753	14178079	14179628	+	723	overlapStart	protein_coding	WBGene00013876	ceh-74	0.69
chrV	14221768	14222134	14222500	14215339	14226473	-	1228	PeakInsideFeature	protein_coding	WBGene00011794	nep-21	0.82
chrV	14223242	14223634	14224027	14215339	14226473	-	2728	PeakInsideFeature	protein_coding	WBGene00011794	nep-21	0.72
chrV	14461908	14462615	14463322	14457422	14460141	+	3833	downstream	protein_coding	WBGene00000592	coh-3	0.85
chrV	14461908	14462615	14463322	14460665	14461057	+	1754	downstream	protein_coding	WBGene00008590	F08H9.2	0.85
chrV	14461908	14462615	14463322	14461947	14463338	-	27	overlapEnd	protein_coding	WBGene00008591	F08H9.3	0.85
chrV	14461908	14462615	14463322	14463520	14464428	-	1359	downstream	protein_coding	WBGene00008592	F08H9.4	0.85
chrV	14461908	14462615	14463322	14463847	14468246	-	3431	downstream	protein_coding	WBGene00023515	srz-97	0.85
chrV	14478435	14478814	14479194	14474399	14476794	+	3217	downstream	protein_coding	WBGene00008595	clec-56	0.55
chrV	14478435	14478814	14479194	14476903	14479003	+	861	overlapEnd	protein_coding	WBGene00008596	clec-54	0.55
chrV	14478435	14478814	14479194	14479279	14482317	+	1984	upstream	protein_coding	WBGene00008597	clec-55	0.55
chrV	14478435	14478814	14479194	14480383	14481501	-	2128	downstream	protein_coding	WBGene00010980	R02D5.7	0.55
chrV	14525214	14525648	14526082	14523330	14524129	-	1918	upstream	protein_coding	WBGene00008262	ril-1	0.76
chrV	14525214	14525648	14526082	14525389	14527411	+	752	overlapStart	protein_coding	WBGene00001834	hda-1	0.76
chrV	14621683	14622216	14622748	14621135	14629472	+	3087	PeakInsideFeature	protein_coding	WBGene00001986	hot-1	1.23
chrV	14649870	14650029	14650188	14646739	14653493	+	87	PeakInsideFeature	protein_coding	WBGene00004060	pmp-3	0.58
chrV	14687219	14687694	14688169	14684918	14688545	+	962	PeakInsideFeature	protein_coding	WBGene00000915	hsp-90	1
chrV	14690947	14691356	14691764	14684918	14688545	+	4624	downstream	protein_coding	WBGene00000915	hsp-90	0.91
chrV	14687219	14687694	14688169	14688616	14688959	+	1093	upstream	protein_coding	WBGene00044180	C47E8.11	1
chrV	14690947	14691356	14691764	14688616	14688959	+	2568	downstream	protein_coding	WBGene00044180	C47E8.11	0.91
chrV	14690947	14691356	14691764	14689110	14691976	+	813	PeakInsideFeature	protein_coding	WBGene00008144	gasr-8	0.91
chrV	14690947	14691356	14691764	14691855	14696654	-	2898	downstream	protein_coding	WBGene00006836	unc-112	0.91
chrV	14719060	14719494	14719929	14716499	14717425	+	2532	downstream	protein_coding	WBGene00011135	fbxa-147	0.72
chrV	14719060	14719494	14719929	14718543	14719591	-	427	overlapStart	protein_coding	WBGene00011132	R08A2.1	0.72
chrV	14794128	14794661	14795194	14784151	14815600	-	5214	PeakInsideFeature	protein_coding	WBGene00008183	rin-1	1.01
chrV	14807308	14807977	14808646	14784151	14815600	-	8101	PeakInsideFeature	protein_coding	WBGene00008183	rin-1	0.9
chrV	14868293	14868690	14869088	14868516	14871547	-	1341	overlapEnd	protein_coding	WBGene00013884	ZC412.3	1.13
chrV	14869500	14869947	14870394	14868516	14871547	-	84	PeakInsideFeature	protein_coding	WBGene00013884	ZC412.3	0.66
chrV	14869500	14869947	14870394	14874122	14875471	-	4849	downstream	protein_coding	WBGene00013886	ZC412.5	0.66
chrV	14873029	14873784	14874538	14874122	14875471	-	1012	overlapEnd	protein_coding	WBGene00013886	ZC412.5	0.62
chrV	14873029	14873784	14874538	14875943	14876824	-	2599	downstream	protein_coding	WBGene00050943	ZC412.10	0.62
chrV	14898619	14899664	14900709	14895647	14899019	+	2331	overlapEnd	protein_coding	WBGene00010383	mpst-3	0.98
chrV	14928868	14929214	14929559	14926663	14928348	-	1708	upstream	protein_coding	WBGene00005212	srg-55	0.81
chrV	14983256	14983832	14984408	14978505	14980250	+	4454	downstream	protein_coding	WBGene00001701	grd-12	0.8
chrV	14983256	14983832	14984408	14980237	14982671	+	2378	downstream	protein_coding	WBGene00006960	xbx-1	0.8
chrV	15022740	15023007	15023274	15021032	15022049	+	1466	downstream	protein_coding	WBGene00008835	F14H8.5	0.63
chrV	15022740	15023007	15023274	15023844	15024988	+	1409	upstream	protein_coding	WBGene00008834	F14H8.4	0.63
chrV	15067478	15068462	15069446	15065135	15065317	+	3236	downstream	protein_coding	WBGene00007719	C25D7.9	0.68
chrV	15067478	15068462	15069446	15066298	15067352	+	1637	downstream	protein_coding	WBGene00007718	otub-1	0.68
chrV	15067478	15068462	15069446	15067465	15068573	+	443	overlapEnd	protein_coding	WBGene00007720	C25D7.10	0.68
chrV	15067478	15068462	15069446	15068678	15069507	+	630	overlapStart	protein_coding	WBGene00001021	dnj-3	0.68
chrV	15154969	15155330	15155692	15150961	15151638	+	4030	downstream	protein_coding	WBGene00011666	T09F5.2	0.7
chrV	15154969	15155330	15155692	15153577	15154994	+	1044	overlapEnd	protein_coding	WBGene00005278	srh-55	0.7
chrV	15189489	15189848	15190206	15184699	15185880	+	4558	downstream	protein_coding	WBGene00013567	Y75B12B.1	0.74
chrV	15189489	15189848	15190206	15187888	15189588	+	1110	overlapEnd	protein_coding	WBGene00013569	bath-36	0.74
chrV	15189489	15189848	15190206	15189927	15190926	+	578	overlapStart	protein_coding	WBGene00000879	cyn-3	0.74
chrV	15189489	15189848	15190206	15191296	15191855	+	1727	upstream	protein_coding	WBGene00013573	Y75B12B.11	0.74
chrV	15189489	15189848	15190206	15193721	15194009	-	4017	downstream	protein_coding	WBGene00045402	Y75B12B.13	0.74
chrV	16039543	16040160	16040776	16036413	16038334	+	2786	downstream	protein_coding	WBGene00011691	T10C6.10	0.88
chrV	16039543	16040160	16040776	16040144	16040515	-	169	FeatureInsidePeak	protein_coding	WBGene00001878	his-4	0.88
chrV	16039543	16040160	16040776	16040808	16041191	+	839	upstream	protein_coding	WBGene00001877	his-3	0.88
chrV	16039543	16040160	16040776	16041873	16042283	-	1918	downstream	protein_coding	WBGene00001876	his-2	0.88
chrV	16039543	16040160	16040776	16044294	16045940	-	4957	downstream	protein_coding	WBGene00050899	T10C6.15	0.88
chrV	16335957	16337048	16338140	16333712	16335063	+	2660	downstream	protein_coding	WBGene00005383	srh-167	0.93
chrV	16335957	16337048	16338140	16336626	16338277	+	403	overlapStart	protein_coding	WBGene00005834	srw-87	0.93
chrV	16346864	16347654	16348444	16342308	16344401	+	4299	downstream	protein_coding	WBGene00010215	nhr-193	0.57
chrV	16346864	16347654	16348444	16347058	16349915	+	832	overlapStart	protein_coding	WBGene00012346	W08G11.1	0.57
chrV	16707234	16707451	16707668	16705044	16706649	-	1604	upstream	protein_coding	WBGene00013493	clec-9	0.72
chrV	16791290	16791668	16792045	16789267	16792773	+	648	PeakInsideFeature	protein_coding	WBGene00012315	immt-2	0.56
chrV	16791290	16791668	16792045	16792759	16794952	-	2187	downstream	protein_coding	WBGene00004248	pus-1	0.56
chrV	17682133	17682597	17683061	17680617	17683863	-	357	PeakInsideFeature	protein_coding	WBGene00010300	F59A1.15	0.61
chrV	17682133	17682597	17683061	17684108	17684957	-	1935	downstream	protein_coding	WBGene00010301	F59A1.16	0.61
chrV	17682133	17682597	17683061	17686079	17686952	-	3918	downstream	protein_coding	WBGene00206506	F59A1.18	0.61
chrV	17958358	17959020	17959682	17953886	17966847	-	1346	PeakInsideFeature	protein_coding	WBGene00013355	gck-3	0.63
chrV	18443395	18443716	18444037	18438381	18440195	+	4428	downstream	protein_coding	WBGene00013953	ZK262.8	0.79
[truncated: 340 more rows]

## Sheet: C-t N-t_overlap
WormBase_gene_id	gene_name
WBGene00000004	aat-3
WBGene00000016	abf-5
[truncated: 1,400 more rows]

## Sheet: SC-expressed genes_overlap
C-t_SC-expressed genes_overlap		N-t_SC-expressed genes_overlap
[truncated: 801 more rows]

[truncated: 1 more sheets: SC-regulators_overlap]
