# Supplementary material for: EFL-3/E2F7 modulates Wnt signalling by repressing the Nemo-like kinase LIT-1 during asymmetric epidermal cell division in Caenorhabditis elegans
Source: Development. 2025 Mar 3;152(5):DEV204546. doi: 10.1242/dev.204546 (PMC11925398; doi:10.1242/dev.204546)
Supplement: Table S3. List of C. elegans strains, smFISH probes, oligos and vectors used in this study. [file develop-152-204546-TableS3.xlsx]

## Sheet: Strains
Strain	Genetics	Source
JR667	unc-119(e2498::Tc1) III; wIs51 V	CGC
PHX5037	efl-3(syb5037[efl-3::GFP::AID]) II	SunyBiotech
MBA1790	efl-3(syb5037[efl-3::GFP::AID]) II; icbIs27[pAW526(ajm-1::mCherry)]	This study
MBA1560	efl-3(icb202[loxP::efl-3::loxP]) II	This study
MBA1588	icbSi123[pDK72(srf-3i1;;delta-pes10;;Syn21;;wrmScarlet-o-H2B;;p10 3'UTR + cb-unc-119)] II; unc-119(ed3) III; icbEx510[pHIN32(ttTi5605_right::srf-3i1::delta-pes-10::woCRE::unc-54-3utr::unc119 3UTR::unc-119::punc119::ttTi5605_left), myo-2::dsRed, pBJ36]	This study
MBA1708	efl-3(icb202[loxP::efl-3::loxP]) II; icbSi260[pHIN32(ttTi5605_right::srf-3i1::delta-pes-10::woCRE::unc-54-3utr::unc119 3UTR::unc-119::punc119::ttTi5605_left) III; wIs51[SCMp::GFP] V	This study
MBA1583	efl-3(icb202[loxP::efl-3::loxP]) II; icbEx510[pHIN32(ttTi5605_right::srf-3i1::delta-pes-10::woCRE::unc-54-3utr::unc119 3UTR::unc-119::punc119::ttTi5605_left), myo-2::dsRed, pBJ36]	This study
MBA1624	efl-3(icb202[loxP::efl-3::loxP]) II; heIs63[wrt-2::GFP::PH; wrt-2::GFP::H2B; plin-48::mCherry] V; icbEx510[pHIN32(ttTi5605_right::srf-3i1::delta-pes-10::woCRE::unc-54-3utr::unc119 3UTR::unc-119::punc119::ttTi5605_left), myo-2::dsRed, pBJ36]	This study
SV1009	heIs63[wrt-2::GFP::PH; wrt-2::GFP::H2B; plin-48::mCherry] V	Van den Heuvel lab
AW298	wIs78 [scm::gfp + ajm-1::gfp + unc-119+] IV; him-5(e1490) V	Woollard lab
MBA1709	efl-3(icb202[loxP::efl-3::loxP]) II; wIs78[scm::gfp + ajm-1::gfp + unc-119+] IV; him-5(e1490) V; icbEx510[pHIN32(ttTi5605_right::srf-3i1::delta-pes-10::woCRE::unc-54-3utr::unc119 3UTR::unc-119::punc119::ttTi5605_left), myo-2::dsRed, pBJ36]	This study
SYS673	ujls113 II; egl-18(dev210([mNeonGreen::egl-18]) IV	CGC
MBA1745	efl-3(icb202[loxP::efl-3::loxP]) II; egl-18(dev210[mNeonGreen::egl-18]) IV; him-5 (e1490) V; icbEx510[pHIN32(ttTi5605_right::srf-3i1::delta-pes-10::woCRE::unc-54-3utr::unc119 3UTR::unc-119::punc119::ttTi5605_left), myo-2::dsRed, pBJ36]	This study
MBA1418	icbSi251[pDK175(ttTi5605_right::wrt-2p::wcherry::egl-13NLS:vhhGFP4:linker:Dam-myc::unc-54 3'UTR::unc1193'UTR::unc-119::punc119::ttTi5605_left)] I; unc-119(ed3) III	Barkoulas lab
MBA1419	icbSi252[pDK179(ttTi5605_right::wrt-2p::wcherry::Dam:linker:egl-13NLS:vhhGFP4::unc-54 3'UTR::unc1193'UTR::unc-119::punc119::ttTi5605_left)] I; unc-119(ed3) III	Barkoulas lab
MBA1536	icbSi251[pDK175(ttTi5605_right::wrt-2p::wcherry::egl-13NLS:vhhGFP4:linker:Dam::unc-54 3'UTR::unc1193'UTR::unc-119::punc119::ttTi5605_left)] I; efl-3(syb5037[efl-3::GFP::AID]) II; unc-119(ed3) III	This study
MBA1537	icbSi252[pDK179(ttTi5605_right::wrt-2p::wcherry::Dam:linker:egl-13NLS:vhhGFP4::unc-54 3'UTR::unc1193'UTR::unc-119::punc119::ttTi5605_left)] I; efl-3(syb5037[efl-3::GFP::AID]) II; unc-119(ed3) III	This study
AW1091	ouIs91[ajm-1::mCherry + unc-119+] II; him-5 (e1490) V	Woollard lab
PHX7906	lit-1(syb7906[lit-1::GFP::AID]) III	SunyBiotech
MBA1758	efl-3(icb202[loxP::efl-3::loxP]) II; lit-1(syb7906[lit-1::GFP::AID]) III; icbEx510[pHIN32(ttTi5605_right::srf-3i1::delta-pes-10::woCRE::unc-54-3utr::unc119 3UTR::unc-119::punc119::ttTi5605_left), myo-2::dsRed, pBJ36]	This study
MBA1821	lit-1(syb7906[lit-1::GFP::AID]icb164) III	This study
SV2114	pop-1(he335[eGFP::loxP::pop-1]) I	This study
MBA1738	pop-1(he335[eGFP::loxP::pop-1]) I; efl-3(icb202[loxP::efl-3::loxP]) II; unc-119(ed3) III; icbEx510[pHIN32(ttTi5605_right::srf-3i1::delta-pes-10::woCRE::unc-54-3utr::unc119 3UTR::unc-119::punc119::ttTi5605_left), myo-2::dsRed, pBJ36]	This study
KN2227	pop-1(hu9) I; huIs154[pes-10::TCFenh::NLS-GFP;dpy-20(+)]; dpy-20(e1362)?	Korswagen lab
MBA1976	pop-1(hu9) I; heIs63[wrt-2::GFP::PH; wrt-2::GFP::H2B; plin-48::mCherry] V	This study
MBA1979	heIs63[wrt-2::GFP::PH; wrt-2::GFP::H2B; plin-48::mCherry] V; icbEx707[pMFM20(arf-5i::pes-10::lit-1::unc-54), myo-2::dsRed, pBJ36]	This study
EG8080	oxTi444 unc-119(ed3) III	CGC
MBA1609	icbSi260[pHIN32(ttTi5605_right::srf-3i1::delta-pes-10::woCRE::unc-54-3utr::unc119 3UTR::unc-119::punc119::ttTi5605_left)] III	This study

## Sheet: smFISH probes
efl-3	egl-18	elt-1	nhr-73	lit-1	pop-1
agagccgaagatagttgtca	cgtcattatgctgatcgaca	gttagcatcacgataatgca	tatttcattactcggtctcc	agagatagtacgcatccttc	acggaacaccttcacctcat
ccgggtggaatattttcttt	agcacttcgtggtgttgttg	agattcactttatttcggga	ctgtgacaaacttggcagga	aaaaggcacccgcagaattc	ctgttgttctgacgtttcac
tctggatctgttgttcgatt	ctacacggctcatctgacgg	ccgacaactccatctaacat	aaagtacaggcgggttcgtt	gaactacagccggatgaact	gtctaattctgcttccatta
ctggagatggtcttggaaca	cttctgtaactgtttgcaac	cattcgtgttctgcatatca	aagctgcgcaggaggtgatg	ctgttgctgtcgggatataa	aatcgatggatttcgaccgg
gaagcatcggagagttgtga	tgctgattgtctttgcaaca	gacggagcaaagagtccaac	cggatcttcggaagaatgca	ctgctgaatagtgtggttgt	aaccgggaaacgatggtgac
gtcacttctagatcgtcatc	ttgtccattcgctccataac	gatggagtttgtgtcaggat	cagtgcacatgtagcgaatc	tattacgtcagatcgtggca	atccaggactgaagtgtgac
cccaaactcttttcttttct	ctcgtcgagccgatactgaa	atgttttcctgctcaattgg	gaaatagtgcagctgttagt	agagcaaagtgtggtggttg	aacatgggtaaagcagctgc
ctgtctcttcattgatagca	gctcattgttctctttgagc	aattcaacgggttttccttc	tgcatgctctgcagaagaac	tgtatgtgaaactagggcca	gctgcgtatggattcataaa
attcattttccttgcaacgg	gatgagaccgatgagctttt	tccagaagaagtgccgagag	ggctcgaatacaactggtgt	tttttcgtagcacgtcgtag	caggcttggtgatcgtagtg
cgtagattcgtcgtttttca	cggtgatggtgaggcttttc	aatggtgcaatggatgcagc	cattacggctcatgaccatc	agcgaggatcgcatttgaag	tcattgctcccattggaaac
ttgttagttttctgcatggc	tctcgacaagcttcggagag	gttggttgctgatgtattgt	gcttttctagcagtagctaa	tggagggtagaatggttgtg	gattgctgctccatagacag
aagagactctaatccttgcc	cctgatactggagcgactac	tggataactactcggtgtgg	ccgtggtattatgttgttcg	tctggctgactatcttgtac	aaagtgttgtttggcggctg
ctctggaagaccttcttcaa	aagtctggaagtggactcgc	cctccagcatattgatagtt	gtctacttcctcaagtgacg	aaaaagctcggattcgcggg	atgttcagtggagccatatt
cacgtggtgatgacaactca	ggatcaaacatgaatccgtt	atgcatccatatcagttgtc	tgttcaggatcttgctgaac	ataatcttgtgtaggtcgct	tctgattcattggatgaccg
gagccgacaatatccttgaa	gcatcattccatttggattt	attgacatatccattccact	acttgagcaaatccccgttg	tgtcaaagcttgcggggaaa	ttcgatcgacattctgtgga
ggtcggtgttgaagtacatg	ctcacggattgttgattctc	cggattgttttgtgttccaa	ctctccacttctttcacata	ggatgtttgcagtgtgcaaa	tgaacgcgtttaatggcttc
acgagtgtcaactctcgatc	cacggatttcgattgtggtg	gagttgtgtcgttggataga	atatctctgctgagccatta	ctctatagtactgggtcaca	aatctcttccagcagtgctt
tcaaaaaccgtctgcacagc	gatccattggatcttcaatt	gcgagtgtatcatatccata	tggagagcgttcttttgctc	cgatggggttcccaataaat	gcactctgtttctcattatt
cttttcggatattcttcggg	gactcttcctgtttcacatc	cagtaattccagatgctgtc	aagatcgttcactgacttca	cacaagcgtatttcatagcc	tccaagctctttattcaact
aactgtgctagctacatcga	agtgcatccaaaaggttctg	tacgatagttccatttcctt	cttggtaggcggtgacaatc	cacgagcacatacacgagtg	tcgacaaatcatgccacctc
aaaaccttctgtttccggat	gttgctgctaaactgtgctg	tgttttgagtgattggctgt	tgaagcacgattccagggat	gcggagctcaaacatcgata	aaatatttcgcctgttcttc
tataagcgtctgcatcgact	tggtggaggtctggaagaac	ggtgagaggttgactgttat	acagtatatctactccaggg	aaagggcgacaccgtacaac	cttatccttctttgccattt
aaccaggacattggcaatgt	gatgatgatgatggtggaga	gatgatcctgaagacgtcga	cacaacctcaacgtcttcat	gcaactgacgagcttgcaaa	gataccgttccttgtgtgtt
acctttttaatgagcccaag	ttcgatgaccgcttgtactt	gagtttgctgatgagcttga	aatccaggtgttcgagaact	gatggaggtaattctgaggc	ttgttaactccgaatctggc
cgggattttctttgttccaa	ttgaactgtcttggctttgg	ggtgttcttcggtgtagaag	gaagtaggtgcaaggagtga		gcttgcagaatttacaccac
ggttcaggaccacagtaaac	ctcgtctcggttttctcaaa	atgatcggtttgctttggag	gttacagctaggatccagtg		aacgatcagttgcgtactcg
aaacatcgaagcttccggtt	acggattgcagacaagcttc	atcttccgtgctgaattgag	ggatgaactcagagattctt		cctgactgtcagttatatcg
gtgaactactcagaaggcgt	gtgcaatcgatagtagagcc	ctccacaattgacacactca	cccagagttgacttgagtag		tactgctatacgcaccactt
caattttgtcagtctgtgct	atttctattggtcggcgaac	cgacgccataatggagtatt	ttcaggttaagctgggcaag		tgctgtgtggtcagtgcaat
ttttgttctgagagcgttct	ttgttggatgtggtttttgc	atgcgttgcagaggtagttt	gaaggctgcgtattcaatga		catcgtatgcatcattgctg
tgcgatttttggagtattcc	actctttttccttgttcttt	ttcatcttgaagtagaggcc	gcttccagatgcaaaatgac		atcctagacgcatttgcatc
tggtgatgatctgacagctg	tggttgaagatctgtgttgc	ttcaccaatggacgagcatg	atgcttgttttgtgatacac		tgatggaacgtgcgtcgatg
ccacctctgcgaacataaac	atcgtcggcatttgtgtgag	tttttgagcgttctgctgtc	ctgagccacaatcttcattg		cctcaacatcagattccgaa
tatctcattttctcagctgc	ttgaatgtgttgatggctcc	acgacagttgacacactcga	gcacttgtaactccttcata		taaccgtcggatcaatctgc
attgatgctactgatcccaa	ctgcgtgaattgcgagattt	atttcttctccagagtgttg	gttcttcctataatacttcc		aagcatatcatgtgtctgct
gatgtcattggatgctgtga	tgctattcatgagctcttga	acaagcattgcacactggat	ccatttccaattcactcatt		tagtacacatcgattcctgc
ggaagttgaagaggagccat		cgttccaccttatgaagttt	tgtgatatccccgattcttg
ggctttggaatctctggaag		atccttcttcatggtgattg	tcgatacagtgatgatttgc
tgtaaactgcttttgagcct		ttgcgattacgggtctgaat	cgagccatgtcattgtagag
attgaatcgaggcctagacg		tttcttcattcttcgcgatc	aagcccagtttgatgataca
ttgcacaggtgtatagtcag		gaagatgttgtaggcattcc
agatacgagtgggcgtattg		ccactttgatcaagttcgat
gttgcgaagattcttgtgga		agtgtttttcattccccaaa
aatgttttggcttgacgtct		tgtcggtgtcatgagcattg
cttcgattcgccaagaatgt		tggatgctgggaatgcatat
tgtgctcgaacgtattctga		tcctcgatcgagttgaagta
cacctggaatgcggaagatg		ggcacgttttatactccaat
ctccgaagactttttttggt		tccaaagtccaccatcattg

## Sheet: Oligos
Oligo name	Sequence
AdRT	CTAATACGACTCACTATAGGGCAGCGTGGTCGCGGCCGAGGA
AdRb	TCCTCGGCCG
DamID_PCR primer (50 µM)	GGTCGCGGCCGAGGATC
5'_efl-3_crRNA	atgtagttgagatctagaattag
3'_efl-3_crRNA	catacacattctcatttgaactt
5'_efl-3_repair template	ctttttgtccgggtctgctctcatggcatagttatggtttttcttattctatgtagttgagatctagaattagAGGGTTTTCCCAGTCACGACGTTATCGATATAACTTCGTATAgcatacatTATACGAAGTTATaaaaactttctatgatttcagacacattatttggccaccgttttttataat
3'_efl-3_repair template	taaccaaatgatgtcattgacacctcctcaaatacttcaaatacagaacacatacacattctcatttgaacttGAGCGGATAACAATTTCACACAGGATCGATATAACTTCGTATAgcatacatTATACGAAGTTATtctttgcggtagcatcgacgaccttttttggtctctttctctcactttc
efl-3_5p_F	aacacctgaacctggtcaaca
efl-3_5p_R	gatggatctataatatttggcgg
efl-3_3p_F	gttaacatttttagagaaaccact
efl-3_3p_R	attgatgaattccattaaaacct
pHIN32_srfc F	TCTTTATACTGTAATTTTTAACTTTCAGCATGTCCAACCTCCTCACCGTCC
pHIN32_srf R	AGTCAGAGGCACGGGCGCGAGATGTTACTTATTAGTCTCCGTCCTCAAGGAGACG
Wcre_F	ATGTCCAACCTCCTCACC
Wcre_R	ATTAGTCTCCGTCCTCAAGG
5'_lit-1_crRNA	AGTTCTCCAAGGCTATTAAGCGG
3'_lit-1_crRNA	AACAATGATGAAGTATATGGGGG
lit-1idel_Fw	GCAGGCTATCGGAAGCTCAT
lit-1idel_Rv	ACGACACCAGCAGGTTGATT
(pes10)_lit-1_Fw	TTGCTTGGAGGGTACCGAGTTTAAACATTTATGGGAAGAAATCAAGAGGGACAGT
(unc-54)_lit-1_Rv	gtaattggacttagaagtcAGAGGCAATTTTCACCAAGCCTGCGGTGATG
NM3880	AGGCAGAATGTGAACAAGACTCG
NM3884	ATCGGGAGGCGAACCTAACTG

## Sheet: Vectors
Vector name	Genetics
pHIN32	ttTi5605_right::srf-3i1::delta-pes-10::woCRE::unc-54-3utr::unc119 3UTR::unc-119::punc119::ttTi5605_left
AW526	ajm-1p::ajm-1::mCherry
pIR5	arf-5i::pes-10--unc54
pDK56	srf-3i1::myo-2-core3xLoxwoCREtbb-23UTR3xlox
pDK70	srf-3i1::delta-pes10::Syn21wrmScarlet-I-o-H2B::T2A::unc-543UTR
pMFM20	arf-5i::pes-10::lit-1::unc-543UTR
